# Supplementary material for: Di-μ-acetato-κ4 O:O-bis­({2-[(piperidin-2-ylmeth­yl)imino­meth­yl]phenolato-κ3 N,N′,O}copper(II)) monohydrate
Source: Acta Crystallogr Sect E Struct Rep Online. 2012 May 26;68(Pt 6):m833. doi: 10.1107/S1600536812023070 (PMC3379174; doi:10.1107/S1600536812023070)
Supplement: Supplementary file 1 [file e-68-0m833-sup1.cif]

##############################################################################
#                                                                            #
# This CIF contains the data in a paper accepted for publication in          #
# Acta Crystallographica Section E. It conforms to the requirements of       #
# Notes for Authors for Acta Crystallographica Section E, and has been       #
# peer reviewed under the auspices of the IUCr Commission on Journals.       #
#                                                                            #
# Full details of the Crystallographic Information File format               #
# are given in the paper "The Crystallographic Information File (CIF):       #
# a New Standard Archive File for Crystallography" by S. R. Hall, F. H.      #
# Allen and I. D. Brown [Acta Cryst. (1991), A47, 655-685].                  #
#                                                                            #
# The current version of the core CIF dictionary is obtainable from          #
# ftp://ftp.iucr.org/pub/cif_core.dic.                                       #
#                                                                            #
# Software is freely available for graphical display of the structure(s)     #
# in this CIF. For information consult the CIF software page                 #
# http://www.iucr.org/resources/cif/software.                                #
#                                                                            #
# This file may be used for bona fide research purposes within the           #
# scientific community so long as proper attribution is given to the journal # 
# article from which it was obtained.                                        #
#                                                                            #
##############################################################################
data_I
_audit_creation_method     SHELXL-97
_chemical_name_systematic
;
Di-\m-acetato-\k^4^<i>O</i>:<i>O</i>-bis({2-[(piperidin-2-
ylmethyl)iminomethyl]phenolato-\k^3^<i>N</i>,<i>N</i>',<i>O</i>}copper(II))
monohydrate
;
_chemical_name_common     ?
_chemical_formula_moiety     'C30 H42 Cu2 N4 O7, H2 O'
_chemical_formula_sum     'C30 H44 Cu2 N4 O8'
_chemical_formula_iupac     '[Cu2 (C13 H17 N2 O)2 (C2 H3 O2)2], H2 O'
_chemical_formula_weight     715.79
_chemical_melting_point     ?
_symmetry_cell_setting     triclinic
_symmetry_space_group_name_H-M     'P -1'
loop_
    _symmetry_equiv_pos_as_xyz
    'x, y, z'
    '-x, -y, -z'
_cell_length_a     8.7725(18)
_cell_length_b     8.8259(18)
_cell_length_c     11.894(2)
_cell_angle_alpha     101.98(3)
_cell_angle_beta     101.04(3)
_cell_angle_gamma     110.13(3)
_cell_volume     810.4(3)
_cell_formula_units_Z     1
_cell_measurement_reflns_used     7559
_cell_measurement_theta_min     3.35
_cell_measurement_theta_max     27.46
_cell_measurement_temperature     292(2)
_exptl_crystal_description     block
_exptl_crystal_colour     blue
_exptl_crystal_size_max     0.20
_exptl_crystal_size_mid     0.10
_exptl_crystal_size_min     0.10
_exptl_crystal_density_diffrn     1.467
_exptl_crystal_density_meas     ?
_exptl_crystal_density_method     'not measured'
_exptl_crystal_F_000     374
_exptl_absorpt_coefficient_mu     1.366
_exptl_absorpt_correction_type     multi-scan
_exptl_absorpt_process_details     '(SADABS; Sheldrick, 1996)'
_exptl_absorpt_correction_T_min     0.7718
_exptl_absorpt_correction_T_max     0.8755
_exptl_special_details
;
;
_diffrn_ambient_temperature     292(2)
_diffrn_radiation_type     MoK\a
_diffrn_radiation_wavelength     0.71073
_diffrn_radiation_source     'fine-focus sealed tube'
_diffrn_radiation_monochromator     graphite
_diffrn_measurement_device_type     'Bruker APEXII'
_diffrn_measurement_method     '\w scans'
_diffrn_detector_area_resol_mean     ?
_diffrn_reflns_number     7559
_diffrn_reflns_av_R_equivalents     0.0337
_diffrn_reflns_av_sigmaI/netI     0.0478
_diffrn_reflns_theta_min     3.35
_diffrn_reflns_theta_max     27.46
_diffrn_reflns_theta_full     27.46
_diffrn_measured_fraction_theta_max     0.951
_diffrn_measured_fraction_theta_full     0.951
_diffrn_reflns_limit_h_min     -11
_diffrn_reflns_limit_h_max     11
_diffrn_reflns_limit_k_min     -10
_diffrn_reflns_limit_k_max     11
_diffrn_reflns_limit_l_min     -15
_diffrn_reflns_limit_l_max     15
_diffrn_standards_number     0
_diffrn_standards_interval_count     0
_diffrn_standards_interval_time     0
_diffrn_standards_decay_%     0
_refine_special_details
;
;
_reflns_number_total     3542
_reflns_number_gt     2473
_reflns_threshold_expression     I>2sigma(I)
_refine_ls_structure_factor_coef     Fsqd
_refine_ls_matrix_type     full
_refine_ls_R_factor_all     0.0720
_refine_ls_R_factor_gt     0.0405
_refine_ls_wR_factor_gt     0.1001
_refine_ls_wR_factor_ref     0.1364
_refine_ls_goodness_of_fit_ref     1.241
_refine_ls_restrained_S_all     1.241
_refine_ls_number_reflns     3542
_refine_ls_number_parameters     211
_refine_ls_number_restraints     0
_refine_ls_hydrogen_treatment     mixed
_refine_ls_weighting_scheme     calc
_refine_ls_weighting_details
         'calc w=1/[\s^2^(Fo^2^)+(0.0652P)^2^+0.0000P] where P=(Fo^2^+2Fc^2^)/3'
_atom_sites_solution_hydrogens     geom
_atom_sites_solution_primary     direct
_atom_sites_solution_secondary     difmap
_refine_ls_shift/su_max     0.001
_refine_ls_shift/su_mean     0.000
_refine_diff_density_max     0.551
_refine_diff_density_min     -0.841
_refine_ls_extinction_method     none
_refine_ls_extinction_coef     ?
loop_
    _atom_type_symbol
    _atom_type_description
    _atom_type_scat_dispersion_real
    _atom_type_scat_dispersion_imag
    _atom_type_scat_source
    'C' 'C' 0.0033 0.0016
                         'International Tables Vol C Tables 4.2.6.8 and 6.1.1.4'
    'H' 'H' 0.0000 0.0000
                         'International Tables Vol C Tables 4.2.6.8 and 6.1.1.4'
    'N' 'N' 0.0061 0.0033
                         'International Tables Vol C Tables 4.2.6.8 and 6.1.1.4'
    'O' 'O' 0.0106 0.0060
                         'International Tables Vol C Tables 4.2.6.8 and 6.1.1.4'
    'Cu' 'Cu' 0.3201 1.2651
                         'International Tables Vol C Tables 4.2.6.8 and 6.1.1.4'
_computing_data_collection     'APEX2 (Bruker, 2005)'
_computing_cell_refinement     'SAINT (Bruker, 2005)'
_computing_data_reduction     'SAINT (Bruker, 2005)'
_computing_structure_solution     'SHELXS97 (Sheldrick, 2008)'
_computing_structure_refinement     'SHELXL97 (Sheldrick, 2008)'
_computing_molecular_graphics     'X-SEED (Barbour, 2001)'
_computing_publication_material     'publCIF (Westrip, 2010)'
loop_
    _atom_site_type_symbol
    _atom_site_label
    _atom_site_fract_x
    _atom_site_fract_y
    _atom_site_fract_z
    _atom_site_U_iso_or_equiv
    _atom_site_adp_type
    _atom_site_calc_flag
    _atom_site_refinement_flags
    _atom_site_occupancy
    _atom_site_symmetry_multiplicity
    _atom_site_disorder_assembly
    _atom_site_disorder_group
    Cu Cu1 0.49939(5) 0.30738(5) 1.01386(3) 0.03597(17) Uani d . 1 1 . .
    O O1 0.6331(3) 0.4839(3) 0.9559(2) 0.0377(5) Uani d . 1 1 . .
    O O2 0.7691(4) 0.3218(3) 0.9094(3) 0.0531(7) Uani d . 1 1 . .
    O O3 0.6639(3) 0.4046(3) 1.1697(2) 0.0440(6) Uani d . 1 1 . .
    N N1 0.3578(4) 0.1242(4) 1.0631(2) 0.0376(6) Uani d . 1 1 . .
    N N2 0.3251(4) 0.1769(4) 0.8508(2) 0.0401(7) Uani d . 1 1 . .
    C C1 0.7429(5) 0.4504(4) 0.9107(3) 0.0381(7) Uani d . 1 1 . .
    C C2 0.8387(6) 0.5763(5) 0.8546(4) 0.0541(10) Uani d . 1 1 . .
    H H2A 0.9169 0.5389 0.8231 0.081 Uiso calc R 1 1 . .
    H H2B 0.9000 0.6844 0.9141 0.081 Uiso calc R 1 1 . .
    H H2C 0.7604 0.5858 0.7908 0.081 Uiso calc R 1 1 . .
    C C3 0.6383(5) 0.3757(4) 1.2699(3) 0.0411(8) Uani d . 1 1 . .
    C C4 0.7613(6) 0.4822(5) 1.3792(3) 0.0554(10) Uani d . 1 1 . .
    H H4A 0.8585 0.5680 1.3781 0.066 Uiso calc R 1 1 . .
    C C5 0.7393(7) 0.4609(6) 1.4868(4) 0.0724(14) Uani d . 1 1 . .
    H H5A 0.8207 0.5344 1.5577 0.087 Uiso calc R 1 1 . .
    C C6 0.5978(7) 0.3316(7) 1.4920(4) 0.0782(15) Uani d . 1 1 . .
    H H6A 0.5833 0.3192 1.5655 0.094 Uiso calc R 1 1 . .
    C C7 0.4810(7) 0.2237(6) 1.3877(3) 0.0645(12) Uani d . 1 1 . .
    H H7A 0.3879 0.1348 1.3907 0.077 Uiso calc R 1 1 . .
    C C8 0.4966(5) 0.2425(5) 1.2753(3) 0.0457(9) Uani d . 1 1 . .
    C C9 0.3696(5) 0.1199(4) 1.1711(3) 0.0407(8) Uani d . 1 1 . .
    H H9A 0.2882 0.0287 1.1827 0.049 Uiso calc R 1 1 . .
    C C10 0.2178(5) -0.0093(5) 0.9659(3) 0.0476(9) Uani d . 1 1 . .
    H H10A 0.1134 0.0057 0.9662 0.057 Uiso calc R 1 1 . .
    H H10B 0.2041 -0.1185 0.9770 0.057 Uiso calc R 1 1 . .
    C C11 0.2541(5) -0.0029(4) 0.8480(3) 0.0444(8) Uani d . 1 1 . .
    H H11A 0.3430 -0.0453 0.8431 0.053 Uiso calc R 1 1 . .
    C C12 0.1037(6) -0.1121(5) 0.7406(3) 0.0539(10) Uani d . 1 1 . .
    H H12A 0.0094 -0.0806 0.7468 0.065 Uiso calc R 1 1 . .
    H H12B 0.0700 -0.2294 0.7394 0.065 Uiso calc R 1 1 . .
    C C13 0.1453(6) -0.0928(5) 0.6245(3) 0.0600(11) Uani d . 1 1 . .
    H H13A 0.2260 -0.1421 0.6114 0.072 Uiso calc R 1 1 . .
    H H13B 0.0431 -0.1531 0.5578 0.072 Uiso calc R 1 1 . .
    C C14 0.2180(6) 0.0888(5) 0.6292(3) 0.0543(10) Uani d . 1 1 . .
    H H14A 0.1303 0.1322 0.6285 0.065 Uiso calc R 1 1 . .
    H H14B 0.2547 0.0978 0.5580 0.065 Uiso calc R 1 1 . .
    C C15 0.3660(5) 0.1960(5) 0.7388(3) 0.0473(9) Uani d . 1 1 . .
    H H15A 0.4605 0.1645 0.7332 0.057 Uiso calc R 1 1 . .
    H H15B 0.4007 0.3136 0.7409 0.057 Uiso calc R 1 1 . .
    O O1W 0.9643(5) 0.7056(5) 0.1856(4) 0.0694(10) Uani d . 1 1 . .
    H H1N 0.230(7) 0.211(6) 0.859(4) 0.085(16) Uiso d . 1 1 . .
    H H1W1 0.908(11) 0.625(10) 0.203(7) 0.16(4) Uiso d . 1 1 . .
    H H1W2 1.033(8) 0.696(8) 0.153(5) 0.10(2) Uiso d . 1 1 . .
loop_
    _atom_site_aniso_label
    _atom_site_aniso_U_11
    _atom_site_aniso_U_22
    _atom_site_aniso_U_33
    _atom_site_aniso_U_12
    _atom_site_aniso_U_13
    _atom_site_aniso_U_23
    Cu1 0.0363(3) 0.0324(2) 0.0375(2) 0.00788(19) 0.01277(17) 0.01509(17)
    O1 0.0356(14) 0.0359(12) 0.0444(13) 0.0106(11) 0.0183(11) 0.0178(10)
    O2 0.0530(18) 0.0478(15) 0.0771(19) 0.0241(15) 0.0353(15) 0.0341(14)
    O3 0.0374(15) 0.0459(14) 0.0419(13) 0.0051(12) 0.0094(11) 0.0211(11)
    N1 0.0361(17) 0.0389(15) 0.0404(15) 0.0120(14) 0.0135(12) 0.0195(12)
    N2 0.0419(19) 0.0388(16) 0.0378(14) 0.0091(15) 0.0149(13) 0.0163(13)
    C1 0.032(2) 0.0364(18) 0.0431(17) 0.0094(16) 0.0105(15) 0.0143(15)
    C2 0.059(3) 0.050(2) 0.069(2) 0.021(2) 0.039(2) 0.032(2)
    C3 0.049(2) 0.0379(18) 0.0377(17) 0.0190(18) 0.0101(16) 0.0129(15)
    C4 0.064(3) 0.043(2) 0.049(2) 0.013(2) 0.010(2) 0.0138(18)
    C5 0.092(4) 0.068(3) 0.037(2) 0.021(3) 0.007(2) 0.005(2)
    C6 0.093(4) 0.089(4) 0.038(2) 0.016(3) 0.023(2) 0.021(2)
    C7 0.072(3) 0.073(3) 0.045(2) 0.018(3) 0.026(2) 0.023(2)
    C8 0.050(2) 0.051(2) 0.0424(18) 0.023(2) 0.0174(17) 0.0175(17)
    C9 0.039(2) 0.0374(18) 0.0494(19) 0.0115(17) 0.0174(16) 0.0215(16)
    C10 0.039(2) 0.0402(19) 0.050(2) -0.0002(17) 0.0073(16) 0.0192(16)
    C11 0.043(2) 0.0354(18) 0.0478(19) 0.0063(17) 0.0102(16) 0.0166(15)
    C12 0.050(3) 0.043(2) 0.052(2) 0.0030(19) 0.0039(18) 0.0180(18)
    C13 0.062(3) 0.054(2) 0.048(2) 0.011(2) 0.006(2) 0.0130(19)
    C14 0.063(3) 0.053(2) 0.0387(18) 0.014(2) 0.0096(18) 0.0171(17)
    C15 0.053(3) 0.047(2) 0.0376(17) 0.0107(19) 0.0141(17) 0.0188(16)
    O1W 0.061(2) 0.064(2) 0.091(3) 0.032(2) 0.030(2) 0.0183(19)
_geom_special_details
;
All e.s.d.'s (except the e.s.d. in the dihedral angle between two l.s. planes)
are estimated using the full covariance matrix. The cell e.s.d.'s are taken
into account individually in the estimation of e.s.d.'s in distances, angles
and torsion angles; correlations between e.s.d.'s in cell parameters are only
used when they are defined by crystal symmetry. An approximate (isotropic)
treatment of cell e.s.d.'s is used for estimating e.s.d.'s involving l.s.
planes.
;
loop_
    _geom_bond_atom_site_label_1
    _geom_bond_atom_site_label_2
    _geom_bond_site_symmetry_2
    _geom_bond_distance
    _geom_bond_publ_flag
    Cu1 O3 . 1.928(3) ?
    Cu1 O1 . 1.944(2) ?
    Cu1 N1 . 1.946(3) ?
    Cu1 N2 . 2.037(3) ?
    O1 C1 . 1.277(4) ?
    O2 C1 . 1.230(4) ?
    O3 C3 . 1.313(4) ?
    N1 C9 . 1.278(4) ?
    N1 C10 . 1.459(5) ?
    N2 C15 . 1.472(4) ?
    N2 C11 . 1.482(4) ?
    N2 H1N . 1.00(5) ?
    C1 C2 . 1.505(5) ?
    C2 H2A . 0.9600 ?
    C2 H2B . 0.9600 ?
    C2 H2C . 0.9600 ?
    C3 C8 . 1.410(6) ?
    C3 C4 . 1.412(5) ?
    C4 C5 . 1.372(6) ?
    C4 H4A . 0.9300 ?
    C5 C6 . 1.390(7) ?
    C5 H5A . 0.9300 ?
    C6 C7 . 1.359(6) ?
    C6 H6A . 0.9300 ?
    C7 C8 . 1.408(5) ?
    C7 H7A . 0.9300 ?
    C8 C9 . 1.426(5) ?
    C9 H9A . 0.9300 ?
    C10 C11 . 1.504(5) ?
    C10 H10A . 0.9700 ?
    C10 H10B . 0.9700 ?
    C11 C12 . 1.506(5) ?
    C11 H11A . 0.9800 ?
    C12 C13 . 1.522(6) ?
    C12 H12A . 0.9700 ?
    C12 H12B . 0.9700 ?
    C13 C14 . 1.491(6) ?
    C13 H13A . 0.9700 ?
    C13 H13B . 0.9700 ?
    C14 C15 . 1.508(5) ?
    C14 H14A . 0.9700 ?
    C14 H14B . 0.9700 ?
    C15 H15A . 0.9700 ?
    C15 H15B . 0.9700 ?
    O1W H1W1 . 0.81(8) ?
    O1W H1W2 . 0.79(6) ?
loop_
    _geom_angle_atom_site_label_1
    _geom_angle_atom_site_label_2
    _geom_angle_atom_site_label_3
    _geom_angle_site_symmetry_1
    _geom_angle_site_symmetry_3
    _geom_angle
    _geom_angle_publ_flag
    O3 Cu1 O1 . . 91.10(11) ?
    O3 Cu1 N1 . . 91.94(12) ?
    O1 Cu1 N1 . . 176.92(10) ?
    O3 Cu1 N2 . . 173.00(11) ?
    O1 Cu1 N2 . . 93.92(11) ?
    N1 Cu1 N2 . . 83.01(12) ?
    C1 O1 Cu1 . . 114.3(2) ?
    C3 O3 Cu1 . . 126.2(2) ?
    C9 N1 C10 . . 119.3(3) ?
    C9 N1 Cu1 . . 125.8(3) ?
    C10 N1 Cu1 . . 114.6(2) ?
    C15 N2 C11 . . 111.7(3) ?
    C15 N2 Cu1 . . 121.4(3) ?
    C11 N2 Cu1 . . 106.9(2) ?
    C15 N2 H1N . . 110(3) ?
    C11 N2 H1N . . 102(3) ?
    Cu1 N2 H1N . . 102(3) ?
    O2 C1 O1 . . 123.3(3) ?
    O2 C1 C2 . . 120.4(3) ?
    O1 C1 C2 . . 116.2(3) ?
    C1 C2 H2A . . 109.5 ?
    C1 C2 H2B . . 109.5 ?
    H2A C2 H2B . . 109.5 ?
    C1 C2 H2C . . 109.5 ?
    H2A C2 H2C . . 109.5 ?
    H2B C2 H2C . . 109.5 ?
    O3 C3 C8 . . 124.0(3) ?
    O3 C3 C4 . . 118.4(4) ?
    C8 C3 C4 . . 117.6(3) ?
    C5 C4 C3 . . 121.0(4) ?
    C5 C4 H4A . . 119.5 ?
    C3 C4 H4A . . 119.5 ?
    C4 C5 C6 . . 121.3(4) ?
    C4 C5 H5A . . 119.4 ?
    C6 C5 H5A . . 119.4 ?
    C7 C6 C5 . . 118.7(4) ?
    C7 C6 H6A . . 120.6 ?
    C5 C6 H6A . . 120.6 ?
    C6 C7 C8 . . 122.0(5) ?
    C6 C7 H7A . . 119.0 ?
    C8 C7 H7A . . 119.0 ?
    C7 C8 C3 . . 119.4(4) ?
    C7 C8 C9 . . 117.6(4) ?
    C3 C8 C9 . . 123.0(3) ?
    N1 C9 C8 . . 125.7(4) ?
    N1 C9 H9A . . 117.1 ?
    C8 C9 H9A . . 117.1 ?
    N1 C10 C11 . . 109.4(3) ?
    N1 C10 H10A . . 109.8 ?
    C11 C10 H10A . . 109.8 ?
    N1 C10 H10B . . 109.8 ?
    C11 C10 H10B . . 109.8 ?
    H10A C10 H10B . . 108.2 ?
    N2 C11 C10 . . 107.8(3) ?
    N2 C11 C12 . . 113.2(3) ?
    C10 C11 C12 . . 113.6(3) ?
    N2 C11 H11A . . 107.3 ?
    C10 C11 H11A . . 107.3 ?
    C12 C11 H11A . . 107.3 ?
    C11 C12 C13 . . 111.1(4) ?
    C11 C12 H12A . . 109.4 ?
    C13 C12 H12A . . 109.4 ?
    C11 C12 H12B . . 109.4 ?
    C13 C12 H12B . . 109.4 ?
    H12A C12 H12B . . 108.0 ?
    C14 C13 C12 . . 111.0(3) ?
    C14 C13 H13A . . 109.4 ?
    C12 C13 H13A . . 109.4 ?
    C14 C13 H13B . . 109.4 ?
    C12 C13 H13B . . 109.4 ?
    H13A C13 H13B . . 108.0 ?
    C13 C14 C15 . . 112.9(3) ?
    C13 C14 H14A . . 109.0 ?
    C15 C14 H14A . . 109.0 ?
    C13 C14 H14B . . 109.0 ?
    C15 C14 H14B . . 109.0 ?
    H14A C14 H14B . . 107.8 ?
    N2 C15 C14 . . 112.4(3) ?
    N2 C15 H15A . . 109.1 ?
    C14 C15 H15A . . 109.1 ?
    N2 C15 H15B . . 109.1 ?
    C14 C15 H15B . . 109.1 ?
    H15A C15 H15B . . 107.9 ?
    H1W1 O1W H1W2 . . 118(6) ?
loop_
    _geom_torsion_atom_site_label_1
    _geom_torsion_atom_site_label_2
    _geom_torsion_atom_site_label_3
    _geom_torsion_atom_site_label_4
    _geom_torsion_site_symmetry_1
    _geom_torsion_site_symmetry_2
    _geom_torsion_site_symmetry_3
    _geom_torsion_site_symmetry_4
    _geom_torsion
    _geom_torsion_publ_flag
    O3 Cu1 O1 C1 . . . . 89.0(2) ?
    N2 Cu1 O1 C1 . . . . -86.1(2) ?
    O1 Cu1 O3 C3 . . . . 161.2(3) ?
    N1 Cu1 O3 C3 . . . . -19.3(3) ?
    O3 Cu1 N1 C9 . . . . 15.0(3) ?
    N2 Cu1 N1 C9 . . . . -169.8(3) ?
    O3 Cu1 N1 C10 . . . . -171.1(3) ?
    N2 Cu1 N1 C10 . . . . 4.1(2) ?
    O1 Cu1 N2 C15 . . . . 22.8(3) ?
    N1 Cu1 N2 C15 . . . . -157.0(3) ?
    N1 Cu1 N2 C11 . . . . -27.3(2) ?
    Cu1 O1 C1 O2 . . . . -3.8(4) ?
    Cu1 O1 C1 C2 . . . . 174.7(3) ?
    Cu1 O3 C3 C8 . . . . 13.7(5) ?
    Cu1 O3 C3 C4 . . . . -167.5(3) ?
    O3 C3 C4 C5 . . . . 178.3(4) ?
    C8 C3 C4 C5 . . . . -2.8(6) ?
    C3 C4 C5 C6 . . . . 1.6(8) ?
    C4 C5 C6 C7 . . . . 0.9(8) ?
    C5 C6 C7 C8 . . . . -2.1(8) ?
    C6 C7 C8 C3 . . . . 0.8(7) ?
    C6 C7 C8 C9 . . . . 178.3(4) ?
    O3 C3 C8 C7 . . . . -179.5(3) ?
    C4 C3 C8 C7 . . . . 1.6(5) ?
    O3 C3 C8 C9 . . . . 3.1(6) ?
    C4 C3 C8 C9 . . . . -175.8(3) ?
    C10 N1 C9 C8 . . . . -178.6(3) ?
    Cu1 N1 C9 C8 . . . . -5.0(5) ?
    C7 C8 C9 N1 . . . . 174.9(4) ?
    C3 C8 C9 N1 . . . . -7.7(6) ?
    C9 N1 C10 C11 . . . . -165.7(3) ?
    Cu1 N1 C10 C11 . . . . 20.0(4) ?
    C15 N2 C11 C10 . . . . 179.6(3) ?
    Cu1 N2 C11 C10 . . . . 44.6(3) ?
    C15 N2 C11 C12 . . . . -54.0(5) ?
    Cu1 N2 C11 C12 . . . . 171.0(3) ?
    N1 C10 C11 N2 . . . . -42.4(4) ?
    N1 C10 C11 C12 . . . . -168.6(3) ?
    N2 C11 C12 C13 . . . . 53.5(5) ?
    C10 C11 C12 C13 . . . . 176.8(3) ?
    C11 C12 C13 C14 . . . . -52.1(5) ?
    C12 C13 C14 C15 . . . . 52.5(5) ?
    C11 N2 C15 C14 . . . . 52.9(4) ?
    Cu1 N2 C15 C14 . . . . -179.5(2) ?
    C13 C14 C15 N2 . . . . -53.4(5) ?
loop_
    _geom_hbond_atom_site_label_D
    _geom_hbond_atom_site_label_H
    _geom_hbond_atom_site_label_A
    _geom_hbond_site_symmetry_A
    _geom_hbond_distance_DH
    _geom_hbond_distance_HA
    _geom_hbond_distance_DA
    _geom_hbond_angle_DHA
    O1W H1W2 O2 2_766 0.79(6) 2.06(6) 2.845(5) 173(6)
    O1W H1W1 O3 1_554 0.81(8) 2.24(9) 2.970(6) 151(8)
    N2 H1N O1W 2_666 1.00(5) 2.09(5) 3.047(5) 159(4)
_iucr_refine_instructions_details
;
TITL cu-1 in P-1
CELL  0.71073    8.7725    8.8259   11.8940   101.980   101.040   110.130
ZERR  1           0.0018    0.0018    0.0020     0.030     0.030     0.030
LATT 1
SFAC C  H  N  O  Cu
UNIT 30 44 4 8 2
L.S. 10
ACTA
BOND $H
FMAP 2
PLAN 20
HTAB O1w O2_$3
HTAB O1w O3_$2
HTAB N2 O1w_$1
EQIV $3 -x+2, -y+1, -z+1
EQIV $2 x, y, z-1
EQIV $1 -x+1, -y+1, -z+1
SIZE 0.1 0.1 0.2
CONF
WGHT    0.065200
FVAR       0.37848
CU1   5    0.499387    0.307384    1.013857    11.00000    0.03631    0.03243 =
         0.03752    0.01509    0.01277    0.00788
O1    4    0.633122    0.483929    0.955862    11.00000    0.03562    0.03589 =
         0.04439    0.01783    0.01833    0.01061
O2    4    0.769055    0.321835    0.909415    11.00000    0.05299    0.04785 =
         0.07708    0.03413    0.03534    0.02408
O3    4    0.663873    0.404559    1.169711    11.00000    0.03739    0.04592 =
         0.04188    0.02106    0.00941    0.00513
N1    3    0.357793    0.124234    1.063100    11.00000    0.03606    0.03885 =
         0.04036    0.01949    0.01347    0.01197
N2    3    0.325056    0.176890    0.850843    11.00000    0.04189    0.03884 =
         0.03775    0.01629    0.01494    0.00909
C1    1    0.742853    0.450391    0.910695    11.00000    0.03240    0.03636 =
         0.04308    0.01426    0.01055    0.00942
C2    1    0.838711    0.576266    0.854614    11.00000    0.05880    0.05006 =
         0.06937    0.03232    0.03873    0.02111
AFIX  33
H2A   2    0.916852    0.538892    0.823130    11.00000   -1.50000
H2B   2    0.899998    0.684385    0.914148    11.00000   -1.50000
H2C   2    0.760417    0.585801    0.790796    11.00000   -1.50000
AFIX   0
C3    1    0.638327    0.375714    1.269876    11.00000    0.04883    0.03789 =
         0.03767    0.01293    0.01006    0.01901
C4    1    0.761252    0.482202    1.379157    11.00000    0.06435    0.04286 =
         0.04880    0.01384    0.01028    0.01264
AFIX  43
H4A   2    0.858499    0.568039    1.378124    11.00000   -1.20000
AFIX   0
C5    1    0.739309    0.460878    1.486802    11.00000    0.09206    0.06771 =
         0.03741    0.00501    0.00711    0.02074
AFIX  43
H5A   2    0.820735    0.534360    1.557667    11.00000   -1.20000
AFIX   0
C6    1    0.597780    0.331617    1.492040    11.00000    0.09309    0.08876 =
         0.03838    0.02140    0.02329    0.01578
AFIX  43
H6A   2    0.583269    0.319171    1.565518    11.00000   -1.20000
AFIX   0
C7    1    0.480966    0.223723    1.387712    11.00000    0.07249    0.07343 =
         0.04467    0.02324    0.02589    0.01772
AFIX  43
H7A   2    0.387942    0.134822    1.390709    11.00000   -1.20000
AFIX   0
C8    1    0.496567    0.242508    1.275275    11.00000    0.04990    0.05074 =
         0.04243    0.01749    0.01745    0.02285
C9    1    0.369588    0.119890    1.171069    11.00000    0.03855    0.03737 =
         0.04937    0.02145    0.01741    0.01147
AFIX  43
H9A   2    0.288180    0.028725    1.182682    11.00000   -1.20000
AFIX   0
C10   1    0.217759   -0.009321    0.965857    11.00000    0.03943    0.04022 =
         0.04967    0.01924    0.00726   -0.00024
AFIX  23
H10A  2    0.113365    0.005677    0.966209    11.00000   -1.20000
H10B  2    0.204053   -0.118536    0.977042    11.00000   -1.20000
AFIX   0
C11   1    0.254082   -0.002856    0.847958    11.00000    0.04285    0.03544 =
         0.04776    0.01664    0.01020    0.00628
AFIX  13
H11A  2    0.342952   -0.045262    0.843077    11.00000   -1.20000
AFIX   0
C12   1    0.103748   -0.112071    0.740598    11.00000    0.05030    0.04269 =
         0.05245    0.01801    0.00387    0.00302
AFIX  23
H12A  2    0.009378   -0.080640    0.746843    11.00000   -1.20000
H12B  2    0.069986   -0.229377    0.739379    11.00000   -1.20000
AFIX   0
C13   1    0.145325   -0.092758    0.624508    11.00000    0.06215    0.05448 =
         0.04751    0.01295    0.00564    0.01141
AFIX  23
H13A  2    0.225984   -0.142098    0.611370    11.00000   -1.20000
H13B  2    0.043119   -0.153111    0.557769    11.00000   -1.20000
AFIX   0
C14   1    0.218007    0.088805    0.629205    11.00000    0.06264    0.05336 =
         0.03867    0.01709    0.00961    0.01417
AFIX  23
H14A  2    0.130284    0.132223    0.628455    11.00000   -1.20000
H14B  2    0.254668    0.097826    0.558038    11.00000   -1.20000
AFIX   0
C15   1    0.365965    0.195958    0.738822    11.00000    0.05278    0.04723 =
         0.03765    0.01881    0.01414    0.01070
AFIX  23
H15A  2    0.460507    0.164543    0.733230    11.00000   -1.20000
H15B  2    0.400726    0.313649    0.740914    11.00000   -1.20000
AFIX   0
O1W   4    0.964304    0.705605    0.185570    11.00000    0.06056    0.06351 =
         0.09135    0.01833    0.02961    0.03164
H1N   2    0.229503    0.211318    0.859010    11.00000    0.08549
H1W1  2    0.907620    0.625050    0.203059    11.00000    0.15533
H1W2  2    1.032943    0.696181    0.153246    11.00000    0.09950
HKLF 4
REM  cu-1 in P-1
REM R1 =  0.0405 for   2473 Fo > 4sig(Fo)  and  0.0720 for all   3542 data
REM    211 parameters refined using      0 restraints
END
;
data_global
_journal_date_recd_electronic     2012-03-03
_journal_date_accepted     2012-05-20
_journal_name_full     'Acta Crystallographica, Section E'
_journal_year     2012
_journal_volume     68
_journal_issue      6
_journal_page_first     m833
_journal_page_last     m833
_journal_paper_category     QM
_journal_paper_doi     10.1107/S1600536812023070
_journal_coeditor_code     GW2117
_publ_contact_author_name
;
    Xiao-qin Wang
;
_publ_contact_author_address
;
Department of medicinal chemistry and pharm-analysis
Guangdong Medical college
Dong guan
People's Republic of China
;
_publ_contact_author_email     1545@gdmc.edu.cn
_publ_contact_author_fax     ?
_publ_contact_author_phone     ?
_publ_section_title
;\
Di-\m-acetato-\k^4^<i>O</i>:<i>O</i>-bis({2-[(piperidin-2-ylmethyl)iminomethyl]\
phenolato-\k^3^<i>N</i>,<i>N</i>',<i>O</i>}copper(II)) monohydrate
;
loop_
    _publ_author_name
    _publ_author_address
    'Wang, Xiao-qin'
;
    Department of Medicinal Chemistry and Pharm-analysis
    Guangdong Medical College
    Dong guan
    People's Republic of China
;
