# Supplementary material for: Di-μ-acetato-κ4 O:O-bis­({2-[(piperidin-2-ylmeth­yl)imino­meth­yl]phenolato-κ3 N,N′,O}copper(II)) monohydrate
Source: Acta Crystallogr Sect E Struct Rep Online. 2012 May 26;68(Pt 6):m833. doi: 10.1107/S1600536812023070 (PMC3379174; doi:10.1107/S1600536812023070)
Supplement: Supplementary file 2 [file e-68-0m833-Isup2.hkl]

# 
# h,k,l, Fc-squared, Fo-squared, sigma(Fo-squared) and status flag 
# 
data_I
_shelx_title ' cu-1 in P-1' 
_shelx_refln_list_code          4 
_shelx_F_calc_maximum      184.76 
_exptl_crystal_F_000       374.00 
_reflns_d_resolution_high  0.7705 
 
loop_ 
 _symmetry_equiv_pos_as_xyz 
 'x, y, z' 
 '-x, -y, -z' 
 
_cell_length_a     8.7725 
_cell_length_b     8.8259 
_cell_length_c    11.8940 
_cell_angle_alpha 101.980 
_cell_angle_beta  101.040 
_cell_angle_gamma 110.130 
 
_shelx_F_squared_multiplier     1.000 
 
loop_ 
 _refln_index_h 
 _refln_index_k 
 _refln_index_l 
 _refln_F_squared_calc 
 _refln_F_squared_meas 
 _refln_F_squared_sigma 
 _refln_observed_status 
   2   0   0       29.95       37.59      4.41 o 
   3   0   0      427.35      405.40      8.68 o 
   4   0   0     1025.59      990.08     16.28 o 
   5   0   0      494.61      477.85     12.38 o 
   6   0   0      757.36      786.29     21.35 o 
   7   0   0     1176.46     1197.91     29.04 o 
   8   0   0      640.72      664.46     23.79 o 
   9   0   0       62.98       27.46     32.78 o 
  10   0   0        5.98       10.45     11.52 o 
 -10   1   0        3.59        2.78      8.77 o 
  -9   1   0       61.81       40.73     29.46 o 
  -8   1   0       34.65       38.58     10.03 o 
  -7   1   0      196.24      200.09     11.61 o 
  -6   1   0       32.02       53.30     17.31 o 
  -5   1   0       17.36       21.26      5.32 o 
  -4   1   0       62.29       80.01      8.24 o 
  -3   1   0      281.67      279.32      6.32 o 
  -2   1   0      591.45      479.56      7.72 o 
   1   1   0      879.19      927.55     12.39 o 
   2   1   0        4.63      117.63     61.22 o 
   3   1   0      114.12      113.48      5.86 o 
   4   1   0      310.28      286.73      9.24 o 
   5   1   0      114.19      106.24     10.64 o 
   6   1   0      110.06      117.67     10.49 o 
   7   1   0        2.47       -2.13      6.27 o 
   8   1   0       23.23       22.88     20.52 o 
   9   1   0       11.23        9.64      9.73 o 
 -10   2   0       92.94       68.35     51.52 o 
  -9   2   0      197.16      188.98     12.95 o 
  -8   2   0      257.91      253.21     17.65 o 
  -7   2   0      147.24      143.90      9.66 o 
  -6   2   0      173.29      161.95      8.62 o 
  -5   2   0      376.70      390.26      9.63 o 
  -4   2   0      563.51      533.30     15.46 o 
  -3   2   0      398.23      397.53      5.92 o 
  -2   2   0    34136.59    45074.21    829.74 o 
  -1   2   0    12362.92    16258.65    149.33 o 
   0   2   0      295.23      259.63      7.61 o 
   1   2   0        4.35       12.78      3.23 o 
   2   2   0      317.04      283.48      8.39 o 
   3   2   0     1198.49     1207.94     19.29 o 
   4   2   0      925.16      947.53     19.05 o 
   5   2   0      847.44      874.43     20.74 o 
   6   2   0      936.91      956.84     22.69 o 
   7   2   0      143.16      167.44     14.17 o 
   8   2   0        1.45        4.81      8.35 o 
   9   2   0       12.25       14.26     12.60 o 
 -11   3   0       58.26       47.08     20.45 o 
 -10   3   0       56.19       50.12     19.07 o 
  -9   3   0      127.14      150.61     11.45 o 
  -8   3   0      116.74      122.68     10.73 o 
  -7   3   0      224.31      236.82     11.92 o 
  -6   3   0      262.32      283.36      7.97 o 
  -5   3   0      435.49      418.95      8.01 o 
  -4   3   0     1312.60     1329.24     16.95 o 
  -3   3   0     2741.74     2651.61     21.64 o 
  -2   3   0     2906.69     2866.93     22.30 o 
  -1   3   0     1335.07     1169.22     20.99 o 
   0   3   0      498.13      450.63      7.87 o 
   1   3   0       17.70       12.69      4.07 o 
   2   3   0      805.54      778.34     13.82 o 
   3   3   0     1013.76     1069.46     21.05 o 
   4   3   0     1822.51     1928.67     35.44 o 
   5   3   0      152.73      156.58     13.10 o 
   6   3   0       41.12       46.96      9.61 o 
   7   3   0       73.47       89.31     12.78 o 
   8   3   0       19.31       18.38     17.87 o 
 -11   4   0        5.40        7.55      7.60 o 
 -10   4   0        1.88       -1.18      5.78 o 
  -9   4   0        6.42        8.24      5.84 o 
  -8   4   0       35.19       32.99      5.91 o 
  -7   4   0        3.08        3.34      3.90 o 
  -6   4   0        0.19        1.47      2.75 o 
  -5   4   0       20.91       25.93      3.10 o 
  -4   4   0     2334.80     2266.77     23.87 o 
  -3   4   0      511.84      578.86      6.53 o 
  -2   4   0       29.66       24.89      2.08 o 
  -1   4   0      141.45      148.04      4.87 o 
   0   4   0        1.53        0.73      2.12 o 
   1   4   0        0.33        1.83      3.53 o 
   2   4   0       52.30       54.87     35.32 o 
   3   4   0       48.16       44.67      6.98 o 
   4   4   0      238.94      262.35     17.03 o 
   5   4   0       46.86       52.37      9.05 o 
   6   4   0       17.15       15.96      8.39 o 
   7   4   0        0.10       -3.69      9.82 o 
 -11   5   0       36.21       12.41      8.85 o 
 -10   5   0       33.93       15.75     13.22 o 
  -9   5   0       64.92       81.18      7.35 o 
  -8   5   0      273.00      285.21      9.96 o 
  -7   5   0      434.70      448.32     10.74 o 
  -6   5   0      162.19      196.69      6.29 o 
  -5   5   0      282.51      267.93      6.41 o 
  -4   5   0     1279.88     1305.75     12.86 o 
  -3   5   0     1111.72     1139.83     13.38 o 
  -2   5   0      466.31      403.44      6.12 o 
  -1   5   0      116.79      116.02      5.33 o 
   0   5   0     1463.30     1467.49     30.72 o 
   1   5   0      660.19      660.76     15.01 o 
   2   5   0     1241.19     1253.13     23.20 o 
   3   5   0      325.63      359.07     12.83 o 
   4   5   0       96.36      109.04     14.52 o 
   5   5   0       83.71       88.24     24.64 o 
   6   5   0       38.79       23.71     16.02 o 
   7   5   0       49.06       28.32     17.59 o 
 -11   6   0       12.23        5.42      6.85 o 
 -10   6   0        9.79        2.45      6.12 o 
  -9   6   0       18.02       12.35      6.14 o 
  -8   6   0       63.86       72.12      6.09 o 
  -7   6   0      306.46      338.15      8.64 o 
  -6   6   0       46.08       48.35      4.18 o 
  -5   6   0       11.84       15.31      2.94 o 
  -4   6   0      153.20      182.01      5.00 o 
  -3   6   0      200.10      192.37      6.49 o 
  -2   6   0       94.10       90.67      3.53 o 
  -1   6   0      203.50      192.20      7.44 o 
   0   6   0      340.32      348.21     20.38 o 
   1   6   0      323.89      337.88     14.45 o 
   2   6   0        0.82        6.84      7.61 o 
   4   6   0      114.09      122.03     15.85 o 
   6   6   0       20.71        1.77      9.72 o 
 -10   7   0       12.42       -0.36      5.78 o 
  -9   7   0       64.80       75.96      7.88 o 
  -8   7   0       30.44       32.52      5.04 o 
  -7   7   0        7.92       12.98      3.75 o 
  -6   7   0        3.93        4.29      2.67 o 
  -5   7   0      321.09      345.00      7.59 o 
  -4   7   0      486.59      475.64     24.85 o 
  -3   7   0        0.77        0.30      1.82 o 
  -2   7   0      104.04      104.55      4.61 o 
  -1   7   0      137.24      144.02      8.77 o 
   0   7   0      209.33      213.35      9.50 o 
   1   7   0        2.04        6.42      6.98 o 
   5   7   0        2.16        0.14      8.10 o 
 -10   8   0       28.25       -0.24      4.87 o 
  -9   8   0       64.75       61.22     19.04 o 
  -8   8   0        1.36       -0.03      3.21 o 
  -7   8   0        6.91       15.90      3.93 o 
  -6   8   0      105.17      121.66      6.45 o 
  -5   8   0      224.41      228.37      8.71 o 
  -4   8   0      362.38      384.43      8.14 o 
  -3   8   0      301.54      309.95      7.76 o 
  -2   8   0      128.95      133.47      4.91 o 
  -1   8   0      212.25      221.05      6.61 o 
   0   8   0       90.97       99.41      9.82 o 
   3   8   0       93.67       55.71     14.31 o 
  -9   9   0        6.79        5.64      4.52 o 
  -8   9   0       13.10       17.71      5.01 o 
  -7   9   0        2.29        4.25      4.47 o 
  -6   9   0       36.21       26.43      4.45 o 
  -5   9   0        3.90        5.56      2.93 o 
  -4   9   0       23.77       22.24      5.69 o 
  -3   9   0       33.90       38.05      3.74 o 
  -2   9   0        2.17        3.08      2.94 o 
  -1   9   0       21.72       26.19      5.58 o 
   0   9   0       41.51       34.71      7.46 o 
   1   9   0       10.61       14.73      9.28 o 
  -8  10   0       32.37       20.79     14.66 o 
  -7  10   0       76.02       74.14      7.96 o 
  -6  10   0       85.34       82.57      6.99 o 
  -5  10   0       96.15       95.88      5.57 o 
  -4  10   0       27.19       26.66      4.28 o 
  -3  10   0        9.72        8.68      3.23 o 
  -2  10   0        8.43        9.30      3.76 o 
  -1  10   0       34.72       32.48      7.79 o 
   0  10   0      150.19      151.29      8.21 o 
  -6  11   0       25.08       26.53     14.38 o 
  -5  11   0       26.55       17.03      9.56 o 
  -4  11   0        9.63       27.02     15.85 o 
  -3  11   0       35.80       15.36      7.33 o 
   2 -11   1       57.20       44.23      7.47 o 
   3 -11   1       28.94       27.79      4.53 o 
   4 -11   1       14.71       13.02      3.95 o 
   5 -11   1       12.11        8.18      3.73 o 
   6 -11   1       23.21       24.76      6.01 o 
  -1 -10   1      144.71      144.16     16.61 o 
   0 -10   1      168.70      179.73     10.18 o 
   1 -10   1       49.61       54.54      8.80 o 
   2 -10   1       56.52       63.98      5.87 o 
   3 -10   1       14.65       11.75      3.92 o 
   4 -10   1       67.15       73.78      5.03 o 
   5 -10   1      131.88      135.27      7.07 o 
   6 -10   1      153.23      117.61     62.31 o 
   7 -10   1       75.25       74.21      8.45 o 
   8 -10   1       32.40       16.22     13.82 o 
  -2  -9   1       38.51       45.10     13.05 o 
  -1  -9   1        0.65        1.06      5.35 o 
   0  -9   1       43.83       35.24      8.79 o 
   1  -9   1       14.46       12.06      3.78 o 
   2  -9   1        0.08        2.09      3.85 o 
   3  -9   1        4.17        5.23      3.77 o 
   4  -9   1       15.95       12.15      3.46 o 
   5  -9   1       38.58       32.44      4.53 o 
   6  -9   1       24.48       17.52      6.49 o 
   7  -9   1       76.37       86.30      7.85 o 
   8  -9   1       14.37       11.79      4.53 o 
   9  -9   1        3.86        2.62      4.38 o 
  -1  -8   1       48.37       58.22     11.31 o 
   0  -8   1      164.81      185.48     11.62 o 
   1  -8   1      183.27      194.61      6.41 o 
   2  -8   1      245.01      244.57      6.58 o 
   3  -8   1      254.02      298.33      8.53 o 
   4  -8   1      592.67      599.14     12.83 o 
   5  -8   1      499.40      529.89      9.96 o 
   6  -8   1      127.46      150.63      6.18 o 
   7  -8   1       12.41       14.34      4.04 o 
   8  -8   1       56.80       58.29      5.80 o 
   9  -8   1       69.29       64.32      7.72 o 
  10  -8   1       42.28       -0.26      6.88 o 
  -3  -7   1      194.44      218.51     17.24 o 
  -2  -7   1       28.50       36.23     10.33 o 
   0  -7   1       53.25       53.69      6.50 o 
   1  -7   1      200.85      210.93      6.24 o 
   2  -7   1      117.23      134.24      4.99 o 
   3  -7   1      500.35      522.55     11.00 o 
   4  -7   1      818.75      805.83     12.69 o 
   5  -7   1        1.04        2.82      2.41 o 
   6  -7   1        4.58        3.75      3.58 o 
   7  -7   1        5.83        6.14      3.59 o 
   8  -7   1       33.51       38.91      5.29 o 
   9  -7   1       75.45       59.55     20.30 o 
  10  -7   1       47.75       15.23     12.80 o 
  -3  -6   1       29.86       29.48      7.50 o 
  -2  -6   1       58.07       79.65     11.10 o 
  -1  -6   1      105.33      103.63      7.71 o 
   0  -6   1      562.83      591.85     19.20 o 
   1  -6   1      212.31      237.68     10.82 o 
   2  -6   1       81.17       84.34      5.50 o 
   3  -6   1      336.12      299.32      7.45 o 
   4  -6   1      501.91      577.41      7.56 o 
   5  -6   1       21.32       18.57      3.86 o 
   6  -6   1       39.80       42.50      4.21 o 
   7  -6   1      194.51      204.91      6.97 o 
   8  -6   1      111.36      113.00      6.92 o 
   9  -6   1       13.81       15.11      9.22 o 
  10  -6   1        2.07        1.21      5.35 o 
  -7  -5   1      107.79      135.14     15.44 o 
  -5  -5   1      222.60      254.60     20.59 o 
  -3  -5   1      276.54      303.76     12.44 o 
  -2  -5   1      596.39      587.57     14.56 o 
  -1  -5   1      791.54      730.10     16.68 o 
   0  -5   1      514.03      496.77     15.71 o 
   1  -5   1     1784.65     1916.43     27.70 o 
   2  -5   1     3488.77     3346.40     57.73 o 
   3  -5   1        5.86        7.66      1.80 o 
   4  -5   1      106.94       99.42      4.70 o 
   5  -5   1      105.19      101.91      6.23 o 
   6  -5   1      238.47      239.83      6.93 o 
   7  -5   1      386.25      408.76      9.39 o 
   8  -5   1      453.09      471.69     11.44 o 
   9  -5   1      139.83      148.57      9.36 o 
  10  -5   1       22.71       18.71      9.49 o 
  -8  -4   1        0.63        1.83      8.75 o 
  -7  -4   1        0.56        0.62      6.99 o 
  -6  -4   1        7.87        1.81      6.69 o 
  -5  -4   1       28.16       34.21     12.43 o 
  -4  -4   1        0.16        3.18      6.00 o 
  -3  -4   1       80.51       92.37      8.47 o 
  -2  -4   1       80.58       61.95      6.02 o 
  -1  -4   1        0.25        1.52      3.54 o 
   0  -4   1       21.57       14.45      5.03 o 
   1  -4   1      390.86      421.08      6.10 o 
   2  -4   1       35.29       38.43      2.13 o 
   3  -4   1       49.09       43.86      1.99 o 
   4  -4   1       38.39       37.18      2.72 o 
   5  -4   1        3.13       -0.68      2.13 o 
   6  -4   1        9.33        7.81      3.65 o 
   7  -4   1        6.06        5.96      3.86 o 
   8  -4   1      115.78      117.33      7.89 o 
   9  -4   1        0.48       -2.80      4.71 o 
  10  -4   1        0.28        0.09      5.22 o 
  -8  -3   1       36.83       23.25     22.09 o 
  -7  -3   1      128.28      157.97     13.27 o 
  -6  -3   1      121.39      121.64     11.10 o 
  -5  -3   1      171.75      184.64     11.85 o 
  -4  -3   1      743.74      792.60     19.00 o 
  -3  -3   1     1312.72     1239.97     30.58 o 
  -2  -3   1      278.20      229.75      9.15 o 
  -1  -3   1       25.83       13.16      5.57 o 
   0  -3   1     6900.81     6724.35    110.58 o 
   1  -3   1       10.14        6.05      1.70 o 
   2  -3   1       26.45       22.68      1.62 o 
   3  -3   1      262.31      231.15      6.09 o 
   4  -3   1     1155.57     1112.00     19.51 o 
   5  -3   1      612.57      585.69     11.57 o 
   6  -3   1      434.64      467.14     14.78 o 
   7  -3   1      259.05      258.40     10.99 o 
   8  -3   1      204.27      210.16     11.46 o 
   9  -3   1        0.71        6.63      7.25 o 
  10  -3   1        1.93        6.25     10.58 o 
  -9  -2   1        5.63        4.52      9.54 o 
  -8  -2   1        3.57       -2.03      7.58 o 
  -7  -2   1      177.86      190.75     16.20 o 
  -6  -2   1      429.41      417.59     17.67 o 
  -5  -2   1      612.96      569.91     18.49 o 
  -4  -2   1      876.01      871.04     22.03 o 
  -3  -2   1     1473.25     1320.64     20.83 o 
  -2  -2   1       81.36       92.91      5.90 o 
  -1  -2   1      294.68      204.52      7.26 o 
   0  -2   1      437.63      493.07     12.08 o 
   1  -2   1     3419.07     3608.12     39.63 o 
   2  -2   1      315.75      269.15      4.02 o 
   3  -2   1       41.13       56.01      6.77 o 
   4  -2   1     1058.92      999.98     14.88 o 
   5  -2   1      491.73      500.97     11.69 o 
   6  -2   1      729.52      689.58     15.94 o 
   7  -2   1       88.64      101.22      9.12 o 
   8  -2   1      112.03      118.61     14.66 o 
   9  -2   1       57.94       30.60     30.75 o 
  10  -2   1       26.72       18.42     13.23 o 
  -9  -1   1        6.76        6.94     14.47 o 
  -8  -1   1       21.50       28.61      9.47 o 
  -7  -1   1       10.06       16.56      7.80 o 
  -6  -1   1        2.22        4.78      7.98 o 
  -5  -1   1        5.74        1.17      5.02 o 
  -4  -1   1       97.51       81.33      9.32 o 
  -3  -1   1       85.31      122.95      7.11 o 
  -2  -1   1      959.58      811.84     45.52 o 
  -1  -1   1     1923.14     1906.88     23.15 o 
   1  -1   1      201.54      156.47      2.64 o 
   2  -1   1      104.66      113.94      6.88 o 
   3  -1   1       73.75       82.93     12.32 o 
   4  -1   1      212.88      223.00      6.83 o 
   5  -1   1        4.02        6.22      4.87 o 
   6  -1   1       72.90       59.43      7.80 o 
   7  -1   1        0.43        0.51      4.96 o 
   8  -1   1        4.17        0.09      5.87 o 
   9  -1   1       10.03        5.54      8.14 o 
  10  -1   1        1.11        5.83     10.67 o 
 -10   0   1        1.00        0.04      9.29 o 
  -9   0   1       69.61       57.59     37.49 o 
  -8   0   1      406.06      417.53     17.29 o 
  -7   0   1      909.42      862.33     21.29 o 
  -6   0   1      652.09      654.53     17.03 o 
  -5   0   1      500.57      444.99     12.16 o 
  -4   0   1       96.36       61.08      7.47 o 
  -3   0   1      383.82      380.88      9.48 o 
  -2   0   1      493.25      509.42      9.55 o 
   1   0   1       75.28       98.14      2.93 o 
   2   0   1      468.57      375.99      7.57 o 
   3   0   1       51.23       33.42      4.95 o 
   4   0   1     1867.48     1764.48     25.26 o 
   5   0   1      663.64      582.36     26.49 o 
   6   0   1      728.44      750.17     19.15 o 
   7   0   1      483.56      492.76     18.37 o 
   8   0   1      147.04      150.11     11.99 o 
   9   0   1       55.12       46.94     33.47 o 
  10   0   1       46.55       34.49     15.01 o 
 -10   1   1       15.50        1.77      8.98 o 
  -9   1   1       75.59       32.90     35.11 o 
  -8   1   1      100.91      108.36     10.65 o 
  -7   1   1      299.41      305.82     19.02 o 
  -6   1   1      246.82      268.08     11.27 o 
  -5   1   1       80.37       65.87      5.91 o 
  -4   1   1      432.48      434.34     17.59 o 
  -3   1   1     5170.00     4789.30     53.85 o 
  -2   1   1     8286.86    10058.53    219.08 o 
  -1   1   1      444.24      478.64      6.13 o 
   0   1   1     1137.09     1097.42     14.66 o 
   1   1   1     2196.60     2122.21     58.68 o 
   2   1   1        4.06        2.50      3.05 o 
   3   1   1       44.86       46.14      4.91 o 
   4   1   1      120.53      136.88      7.64 o 
   5   1   1      852.96      838.43     34.70 o 
   6   1   1      397.74      399.59     15.85 o 
   7   1   1        7.83       15.00      7.91 o 
   8   1   1       62.53       43.96     32.46 o 
   9   1   1       23.68       13.94     12.85 o 
 -11   2   1       16.54       10.45     12.14 o 
 -10   2   1       61.79       63.74     45.41 o 
  -9   2   1      127.95      125.79     11.57 o 
  -8   2   1      122.07      123.76      9.65 o 
  -7   2   1      132.04      130.66     10.37 o 
  -6   2   1        3.22        2.92      5.39 o 
  -5   2   1       24.04       14.25      8.44 o 
  -4   2   1      386.16      406.83      6.42 o 
  -3   2   1     3217.36     3075.05     28.67 o 
  -2   2   1     4488.95     4984.42    185.19 o 
  -1   2   1        2.88        6.32      1.05 o 
   0   2   1      405.03      332.40      5.38 o 
   1   2   1      211.64      217.46      5.33 o 
   2   2   1      403.04      372.11      8.46 o 
   3   2   1      474.52      442.79     10.35 o 
   4   2   1     1593.09     1600.94     26.71 o 
   5   2   1      812.82      837.77     19.80 o 
   6   2   1       92.00       76.06     14.37 o 
   7   2   1       10.41       11.97      8.00 o 
   8   2   1       48.66       32.81     28.45 o 
   9   2   1       13.40        2.47     11.47 o 
 -11   3   1       95.18       89.63     25.75 o 
 -10   3   1      165.39      198.61     19.35 o 
  -9   3   1      159.39      181.12      9.57 o 
  -8   3   1      127.11      143.85      7.49 o 
  -7   3   1      287.66      298.75      8.46 o 
  -6   3   1        2.37        0.12      2.53 o 
  -5   3   1     1515.94     1437.40     21.92 o 
  -4   3   1     6329.60     6518.09     61.80 o 
  -3   3   1     7820.10     8931.32    280.72 o 
  -2   3   1     2119.66     1998.48     17.40 o 
  -1   3   1      572.65      497.62      7.79 o 
   0   3   1      217.37      208.95     13.19 o 
   1   3   1      628.51      623.61     11.52 o 
   2   3   1      394.66      374.04     10.21 o 
   3   3   1     2780.89     2904.45     47.86 o 
   4   3   1     2900.39     2917.06     47.72 o 
   5   3   1      221.77      232.52     17.24 o 
   6   3   1       94.67      114.77     11.29 o 
   7   3   1       88.28      104.32     12.50 o 
   8   3   1       47.66       27.50     24.99 o 
 -11   4   1        2.24        0.06      5.03 o 
 -10   4   1        2.21       -0.81      5.88 o 
  -9   4   1        0.01       -1.57      4.87 o 
  -8   4   1        1.07       -1.07      4.77 o 
  -7   4   1        3.60        2.99      3.49 o 
  -6   4   1      128.36      130.62      5.32 o 
  -5   4   1        6.97        7.36      2.86 o 
  -4   4   1      372.03      400.52      5.29 o 
  -3   4   1      312.89      284.39      4.40 o 
  -2   4   1       34.31       44.76      2.13 o 
  -1   4   1       88.62       80.37      3.81 o 
   0   4   1      104.41       92.54      4.64 o 
   1   4   1      151.40      134.37      5.92 o 
   2   4   1       39.44       34.83      5.43 o 
   3   4   1      428.89      417.95     18.29 o 
   4   4   1       10.28        9.81      7.72 o 
   5   4   1       91.86       97.24     10.05 o 
   6   4   1        2.24       11.32      8.32 o 
   7   4   1        3.20        2.87      8.23 o 
 -11   5   1       59.82       19.87     20.23 o 
 -10   5   1       25.58       11.60     13.15 o 
  -9   5   1       53.13       72.67      7.92 o 
  -8   5   1       42.88       53.98      6.33 o 
  -7   5   1      562.61      593.66     14.59 o 
  -6   5   1     1119.41     1154.35     15.75 o 
  -5   5   1     1769.14     1794.97     18.18 o 
  -4   5   1     1526.20     1538.50     14.79 o 
  -3   5   1      526.62      539.56      8.31 o 
  -2   5   1       17.15       14.06      1.82 o 
  -1   5   1      447.47      451.06      9.37 o 
   0   5   1      722.10      754.03     32.22 o 
   1   5   1     1836.52     1885.38     28.33 o 
   2   5   1     3008.13     3180.16     98.26 o 
   3   5   1      380.53      381.51     18.29 o 
   4   5   1       82.88       92.83      9.57 o 
   5   5   1       52.86       31.17     25.55 o 
   6   5   1       57.45        1.46      7.74 o 
 -11   6   1       10.03        2.76      6.27 o 
 -10   6   1       50.33       65.68     12.75 o 
  -9   6   1       31.45       31.23      6.76 o 
  -8   6   1       77.46       82.73      6.15 o 
  -7   6   1      294.88      307.76      9.24 o 
  -6   6   1       97.76      109.73      5.46 o 
  -5   6   1      171.20      165.83      4.77 o 
  -4   6   1       60.08       59.45      4.32 o 
  -3   6   1      397.85      407.44      9.85 o 
  -2   6   1      107.95      110.05      3.50 o 
  -1   6   1      357.84      365.55      9.79 o 
   0   6   1      445.37      424.17     15.29 o 
   1   6   1       91.36      105.79      6.95 o 
   2   6   1       17.94       18.36      7.96 o 
   3   6   1      133.03      128.87     14.03 o 
   4   6   1       21.56        1.88     13.54 o 
   5   6   1       20.02        0.44      6.20 o 
 -10   7   1        0.10        0.00      2.98 o 
  -9   7   1       40.63       43.17     19.01 o 
  -8   7   1      104.79       92.16      5.87 o 
  -7   7   1      122.72       93.18      5.01 o 
  -6   7   1       96.05      109.07      3.97 o 
  -5   7   1      162.93      178.66      5.55 o 
  -4   7   1       37.73       32.50      4.86 o 
  -3   7   1       42.09       39.23      3.91 o 
  -2   7   1       18.30       24.13      2.80 o 
  -1   7   1      181.65      207.74      8.52 o 
   0   7   1      983.93     1018.35     20.73 o 
   1   7   1      128.38      126.71     10.75 o 
   2   7   1       15.91       18.57      8.73 o 
   4   7   1       13.29        0.01      4.83 o 
 -10   8   1       32.10       27.56     10.50 o 
  -9   8   1       46.81       28.93      9.87 o 
  -8   8   1       51.89       59.63      5.20 o 
  -7   8   1      153.45      194.43      8.33 o 
  -6   8   1       43.90       52.36      6.31 o 
  -5   8   1      111.14      119.66      6.93 o 
  -4   8   1      246.73      253.05      5.91 o 
  -3   8   1      446.92      461.41      8.13 o 
  -2   8   1      240.02      248.25      6.88 o 
  -1   8   1      135.02      133.82      5.22 o 
   0   8   1      128.20      140.25      9.82 o 
   1   8   1      163.70      171.94     12.78 o 
  -9   9   1        1.45        2.38      4.32 o 
  -8   9   1        2.28        1.95      3.54 o 
  -7   9   1        2.67        1.35      3.61 o 
  -6   9   1        6.34        4.11      3.77 o 
  -5   9   1        2.23        2.80      2.53 o 
  -4   9   1       24.09       23.98      3.04 o 
  -3   9   1       50.25       50.80      6.30 o 
  -2   9   1       41.93       39.20      3.93 o 
  -1   9   1       12.72        5.86      3.05 o 
   0   9   1        0.09       -4.42      7.30 o 
   1   9   1        2.05        0.56      6.42 o 
   2   9   1        7.54       11.73      9.49 o 
  -8  10   1       30.11        6.71      5.12 o 
  -7  10   1       40.91       23.36     11.13 o 
  -6  10   1       32.05       16.98      5.70 o 
  -5  10   1       93.33       75.48     19.27 o 
  -4  10   1       50.00       41.66     13.18 o 
  -3  10   1        8.08        7.97      2.97 o 
  -2  10   1       19.56       10.27      4.42 o 
  -1  10   1      112.48      110.04      7.63 o 
   0  10   1       27.28       17.78      5.30 o 
   2 -11   2       25.07       25.73      7.57 o 
   3 -11   2       13.24       15.01      4.28 o 
   4 -11   2        7.07        7.77      4.94 o 
   5 -11   2        6.22        7.24      3.75 o 
   6 -11   2       19.15       21.86      6.51 o 
  -1 -10   2      130.86      128.59     17.10 o 
   0 -10   2      137.45      142.21      9.96 o 
   1 -10   2      106.05      110.55      8.64 o 
   2 -10   2       58.99       57.08      5.55 o 
   3 -10   2       81.88       91.74      6.12 o 
   4 -10   2       95.61      110.48      6.77 o 
   5 -10   2       41.81       40.17      4.56 o 
   6 -10   2      106.68      106.95      9.56 o 
   7 -10   2       61.26       58.57     13.54 o 
   8 -10   2       48.24        1.53      5.43 o 
  -2  -9   2        9.58        9.70     11.45 o 
  -1  -9   2       14.97       18.39      7.24 o 
   0  -9   2        0.01       -0.02      3.49 o 
   1  -9   2        7.61        6.37      3.69 o 
   2  -9   2        1.05        2.77      3.15 o 
   3  -9   2       29.94       28.26      5.67 o 
   4  -9   2        0.43        0.17      2.90 o 
   5  -9   2       12.93        9.63      3.75 o 
   6  -9   2        0.10        2.80      4.04 o 
   7  -9   2        0.05       -0.89      3.41 o 
   8  -9   2        0.24       -1.32      4.23 o 
   9  -9   2        2.36        1.36      6.73 o 
  -4  -8   2       57.72        0.28      9.42 o 
  -1  -8   2       76.04       84.68     13.12 o 
   0  -8   2       80.15       79.91     11.20 o 
   1  -8   2      354.16      366.66     10.36 o 
   2  -8   2      371.21      403.17      9.47 o 
   3  -8   2       65.19       77.94      6.61 o 
   4  -8   2      506.60      524.81     11.04 o 
   5  -8   2      399.54      422.81     11.02 o 
   6  -8   2      112.86      124.09      6.55 o 
   7  -8   2       27.33       27.53      5.00 o 
   8  -8   2       54.72       32.51     18.14 o 
   9  -8   2       60.87       73.51      7.17 o 
  10  -8   2       53.22       -0.36      5.28 o 
  -4  -7   2      133.49      141.72     18.01 o 
  -2  -7   2      192.67      207.76     16.75 o 
  -1  -7   2       29.66       34.49     10.05 o 
   0  -7   2        3.02        2.09      4.43 o 
   1  -7   2      485.21      549.85     10.65 o 
   2  -7   2      931.98      969.77     14.85 o 
   3  -7   2      931.43      982.72     24.92 o 
   4  -7   2      116.28      117.73      6.13 o 
   5  -7   2       97.40       90.80      5.24 o 
   6  -7   2      107.35      116.13      5.35 o 
   7  -7   2       20.24       22.44      4.92 o 
   8  -7   2       65.90       87.13      7.04 o 
   9  -7   2       81.13       45.11     27.15 o 
  10  -7   2       67.70       14.87     15.29 o 
  -4  -6   2      108.12      113.09     15.99 o 
  -3  -6   2       30.95        1.54      7.96 o 
   0  -6   2      737.37      743.76     28.97 o 
   1  -6   2        3.80        3.98      2.48 o 
   2  -6   2       71.46       66.68      3.96 o 
   3  -6   2      213.53      205.10      4.68 o 
   4  -6   2      306.77      326.04      7.09 o 
   5  -6   2       25.41       30.07      3.73 o 
   6  -6   2       20.63       19.75      4.29 o 
   7  -6   2       55.63       54.99      5.51 o 
   8  -6   2      152.28      170.96      7.82 o 
   9  -6   2        1.09        4.29      4.85 o 
  10  -6   2        3.87        2.95      5.42 o 
  -7  -5   2      165.73      203.01     25.41 o 
  -4  -5   2      204.57      231.05     12.56 o 
  -2  -5   2      263.07      256.22     10.51 o 
  -1  -5   2      973.40      971.50     18.57 o 
   0  -5   2     2370.13     2591.22     57.10 o 
   1  -5   2     6851.52     7187.44     79.27 o 
   2  -5   2     1458.11     1455.42     24.61 o 
   3  -5   2       79.08       63.98      2.41 o 
   4  -5   2      495.13      481.68      7.79 o 
   5  -5   2      496.03      500.23      8.63 o 
   6  -5   2      412.62      427.84      9.76 o 
   7  -5   2      373.76      377.55      9.16 o 
   8  -5   2      682.57      680.56     14.28 o 
   9  -5   2      160.52      169.36      9.01 o 
  10  -5   2        1.31        2.82      5.63 o 
  -8  -4   2       21.96       10.92     12.95 o 
  -7  -4   2       22.80        9.19     11.49 o 
  -6  -4   2        1.86        1.88     10.68 o 
  -4  -4   2       52.89       40.92     31.10 o 
  -3  -4   2        3.11        1.40      6.84 o 
  -2  -4   2       39.86       51.17      8.31 o 
  -1  -4   2     1418.21     1475.50     22.57 o 
   0  -4   2      623.83      579.64     15.92 o 
   1  -4   2      110.61      144.64      4.45 o 
   2  -4   2        6.20        7.45      1.49 o 
   3  -4   2        1.08        8.00      2.44 o 
   4  -4   2        5.13        5.01      2.16 o 
   5  -4   2      149.21      153.07      7.05 o 
   6  -4   2        4.25        8.51      3.72 o 
   7  -4   2      170.51      151.67      8.98 o 
   8  -4   2       27.53       27.93      8.78 o 
   9  -4   2       13.54        6.04      5.77 o 
  10  -4   2        0.99        1.05      5.43 o 
  -9  -3   2       48.75       25.57     21.36 o 
  -8  -3   2       55.64       39.13     35.39 o 
  -7  -3   2      169.01      172.70     16.63 o 
  -6  -3   2      161.77      183.81     14.57 o 
  -4  -3   2      187.59      204.66     11.16 o 
  -2  -3   2     1508.05     1568.14     23.67 o 
  -1  -3   2     4076.40     4101.67     51.19 o 
   0  -3   2     4375.14     4229.95     71.97 o 
   1  -3   2      430.29      425.80      6.17 o 
   2  -3   2      673.27      573.55     14.38 o 
   3  -3   2      656.32      624.18      7.66 o 
   4  -3   2     1429.92     1379.70     25.38 o 
   5  -3   2      674.43      625.68     23.84 o 
   6  -3   2     1009.86     1021.91     19.74 o 
   7  -3   2      508.43      508.17     14.71 o 
   8  -3   2       29.27       38.77      9.47 o 
   9  -3   2        1.48        1.31      7.14 o 
  10  -3   2       51.40       20.14     17.94 o 
  -9  -2   2       66.40       19.10     21.64 o 
  -8  -2   2        8.61        2.98      9.34 o 
  -7  -2   2       76.87       78.39     11.37 o 
  -6  -2   2      530.11      541.72     17.80 o 
  -5  -2   2      700.04      684.45     18.60 o 
  -4  -2   2      160.98      106.30      8.00 o 
  -3  -2   2     2297.60     2247.08     33.01 o 
  -2  -2   2     3684.54     3888.91     55.12 o 
  -1  -2   2     1635.38     1515.90     24.61 o 
   1  -2   2      461.49      410.01      7.83 o 
   2  -2   2      966.86      832.65     11.69 o 
   3  -2   2     1887.26     1689.64     22.46 o 
   4  -2   2      342.78      357.79      8.38 o 
   5  -2   2     2240.46     2062.09     29.91 o 
   6  -2   2      773.21      787.71     19.87 o 
   7  -2   2       11.69        8.13      7.32 o 
   8  -2   2        4.32        5.67      8.20 o 
   9  -2   2       14.90       12.37     11.62 o 
  10  -2   2       31.46       20.48     14.83 o 
 -10  -1   2        0.56       -4.33     12.16 o 
  -9  -1   2        6.04        3.07      8.25 o 
  -8  -1   2       28.65       18.04     16.16 o 
  -7  -1   2       37.16       40.45     10.40 o 
  -6  -1   2       81.75       69.22      9.85 o 
  -5  -1   2       25.64       64.58      8.21 o 
  -4  -1   2      509.57      471.01     12.99 o 
  -3  -1   2      873.86      865.53     14.53 o 
  -2  -1   2      623.34      699.91     12.22 o 
  -1  -1   2       32.55       30.95      4.35 o 
   0  -1   2     3292.48     3870.68    278.23 o 
   1  -1   2      435.07      432.75      6.81 o 
   2  -1   2        5.30       40.15     31.00 o 
   3  -1   2       97.96      104.61      5.52 o 
   4  -1   2      524.05      585.45     15.99 o 
   5  -1   2      257.86      283.37     40.49 o 
   6  -1   2        5.93        5.25      5.95 o 
   7  -1   2       20.75       12.05      6.83 o 
   8  -1   2       57.89       56.47     11.05 o 
   9  -1   2       21.47        9.01     10.64 o 
  10  -1   2        5.36       -0.62      7.81 o 
 -10   0   2       16.95       21.15     17.91 o 
  -9   0   2       30.01       22.97     20.00 o 
  -8   0   2      238.11      229.19     16.50 o 
  -7   0   2      908.20      871.24     21.52 o 
  -6   0   2      523.63      506.00     15.49 o 
  -5   0   2      499.31      484.43     23.00 o 
  -4   0   2      617.83      616.21     12.28 o 
  -3   0   2     3964.93     3872.87     54.10 o 
  -2   0   2     1226.03     1099.90     11.75 o 
  -1   0   2      188.08      192.58      2.60 o 
   0   0   2     1577.59     1498.46     14.52 o 
   1   0   2     9692.20    11851.73    361.79 o 
   2   0   2       10.56        5.83      2.45 o 
   3   0   2     1548.16     1318.65     21.15 o 
   4   0   2     2738.57     2708.55     55.71 o 
   5   0   2      170.55      180.63     14.32 o 
   6   0   2       42.76       36.96      7.63 o 
   7   0   2       30.09       35.05      8.28 o 
   8   0   2      115.05      141.61     14.81 o 
   9   0   2      130.76      133.44     15.11 o 
 -10   1   2       12.56        1.27      9.85 o 
  -9   1   2       32.16       30.82      9.87 o 
  -8   1   2      277.91      294.78     13.54 o 
  -7   1   2      243.93      243.88     11.78 o 
  -6   1   2      168.76      152.66      9.05 o 
  -5   1   2       48.93       55.46      6.81 o 
  -4   1   2      196.78      223.21      7.78 o 
  -3   1   2     1265.22     1187.19     14.25 o 
  -2   1   2       56.39       62.08      2.16 o 
  -1   1   2        4.92        1.93      1.06 o 
   0   1   2      291.77      296.07      5.58 o 
   1   1   2     4229.24     4005.43     68.20 o 
   2   1   2      239.66      213.00      5.65 o 
   3   1   2       23.06       56.82      6.07 o 
   4   1   2       67.05       89.34      7.38 o 
   5   1   2      574.49      545.22     15.35 o 
   6   1   2        4.79        9.47      6.64 o 
   7   1   2        3.44       -0.44      6.82 o 
   8   1   2       25.44       16.37     14.45 o 
   9   1   2       44.86        4.87     12.21 o 
 -11   2   2        6.57        6.01      7.45 o 
 -10   2   2       27.00       18.36      8.60 o 
  -9   2   2       68.01       77.65      8.98 o 
  -8   2   2       58.17       76.76      6.78 o 
  -7   2   2      161.32      169.40      8.21 o 
  -6   2   2        2.95        3.19      3.22 o 
  -5   2   2      306.68      305.96      7.04 o 
  -4   2   2     1085.52     1018.44     12.42 o 
  -3   2   2     1144.45     1158.75     10.84 o 
  -2   2   2       10.30        6.71      1.13 o 
  -1   2   2     2203.88     2555.02    135.86 o 
   0   2   2       32.15        9.13      8.03 o 
   1   2   2       26.63       17.62      2.57 o 
   2   2   2      814.97      749.87     13.56 o 
   3   2   2      210.41      197.44      7.40 o 
   4   2   2      391.86      408.09     14.72 o 
   5   2   2        5.80        7.19      6.99 o 
   6   2   2        0.83        4.05      8.07 o 
   7   2   2       80.70       69.04     43.00 o 
   8   2   2       69.67       44.38     33.13 o 
 -11   3   2       47.60       29.39     11.20 o 
 -10   3   2      237.97      283.71     12.91 o 
  -9   3   2      195.05      224.53     11.64 o 
  -8   3   2       74.39       91.48      7.56 o 
  -7   3   2       17.18       22.07      5.21 o 
  -6   3   2       36.85       41.79      4.88 o 
  -5   3   2     1423.21     1367.15     16.11 o 
  -4   3   2     1422.95     1423.61     13.17 o 
  -3   3   2     2193.90     2201.26     36.20 o 
  -2   3   2     1024.16      959.46      9.66 o 
  -1   3   2     1729.63     1585.57     18.71 o 
   0   3   2       97.96       86.65      3.64 o 
   1   3   2      316.52      287.17      7.29 o 
   2   3   2      998.49      893.08     23.49 o 
   3   3   2     1898.97     1999.45     55.29 o 
   4   3   2      266.60      256.29     10.94 o 
   5   3   2      113.62      128.55     11.57 o 
   6   3   2       84.13      102.80     10.79 o 
   7   3   2      102.98      106.24     12.72 o 
   8   3   2       71.13       29.26     34.63 o 
 -11   4   2        0.07        0.36      6.39 o 
 -10   4   2       16.26       10.32      6.63 o 
  -9   4   2        0.91        0.31      3.90 o 
  -8   4   2        1.84        2.85      3.87 o 
  -7   4   2        4.46        7.87      4.26 o 
  -6   4   2       35.08       39.60      5.38 o 
  -5   4   2        8.27        9.56      2.51 o 
  -4   4   2      104.35      109.71      2.71 o 
  -3   4   2        0.38       -0.10      0.86 o 
  -2   4   2      266.37      257.85      5.27 o 
  -1   4   2       95.74       98.47      3.68 o 
   0   4   2       85.84       86.60      5.52 o 
   1   4   2      157.54      162.46      6.21 o 
   2   4   2        5.21        4.61      4.09 o 
   3   4   2       14.36       14.43      5.55 o 
   4   4   2      192.94      170.35     10.80 o 
   5   4   2       19.22       16.98      8.91 o 
   6   4   2        7.47        6.29      9.36 o 
   7   4   2        0.45        1.92      7.98 o 
 -11   5   2       47.53       22.06     17.26 o 
 -10   5   2       25.11       22.92      8.09 o 
  -9   5   2        1.83        5.04      6.18 o 
  -8   5   2        5.11       11.79      5.00 o 
  -7   5   2      638.92      658.92     13.97 o 
  -6   5   2      795.48      817.52     20.94 o 
  -5   5   2      489.77      519.15      6.98 o 
  -4   5   2      292.88      256.78      4.57 o 
  -3   5   2      735.57      756.92      9.99 o 
  -2   5   2        6.36        5.56      1.38 o 
  -1   5   2       45.57       57.74      4.50 o 
   0   5   2      971.78      962.71     19.44 o 
   1   5   2     2784.00     2897.76     67.65 o 
   2   5   2      349.38      384.11     11.22 o 
   3   5   2       21.81       24.86      6.02 o 
   4   5   2       45.33       48.48      9.95 o 
   5   5   2       69.26       73.66     10.26 o 
   6   5   2       83.62       99.57     12.32 o 
 -11   6   2        7.47        4.73      6.42 o 
 -10   6   2       45.98       36.23     15.96 o 
  -9   6   2       11.29        8.86      4.87 o 
  -8   6   2       77.02       91.67     11.11 o 
  -7   6   2      340.52      369.19     12.91 o 
  -6   6   2      662.98      680.59     18.56 o 
  -5   6   2       78.15       92.33      3.70 o 
  -4   6   2       87.13       91.48      3.83 o 
  -3   6   2      338.05      361.45      5.53 o 
  -2   6   2      115.98      121.07      4.00 o 
  -1   6   2      518.79      526.31     13.48 o 
   0   6   2      407.84      439.25     18.64 o 
   1   6   2      330.12      361.97     14.76 o 
   2   6   2      404.53      385.10     16.37 o 
   3   6   2      101.88       95.24      8.63 o 
   4   6   2        5.82        2.23      5.78 o 
   5   6   2       31.78        0.29      6.86 o 
 -10   7   2        2.78       -0.99      4.40 o 
  -9   7   2       10.36        5.81      4.46 o 
  -8   7   2       91.25       68.87      5.07 o 
  -7   7   2       72.90       72.22      4.33 o 
  -6   7   2        3.78        3.35      2.27 o 
  -5   7   2       27.53       26.50      4.51 o 
  -4   7   2       12.19       16.29      2.21 o 
  -3   7   2        1.19        0.32      2.09 o 
  -2   7   2        4.27        5.83      2.43 o 
  -1   7   2      589.49      613.94     15.68 o 
   0   7   2      263.87      283.52     10.07 o 
   1   7   2        2.81        3.49      4.02 o 
   2   7   2       14.41        7.95      5.18 o 
   3   7   2        3.86        2.17      5.42 o 
   4   7   2       38.46        0.85      6.06 o 
 -10   8   2       41.24       25.81     10.78 o 
  -9   8   2       84.28       76.84      7.02 o 
  -8   8   2      215.93      229.92     15.79 o 
  -7   8   2      106.20      104.60      9.42 o 
  -6   8   2       34.99       38.27      3.88 o 
  -5   8   2       80.63       79.52      3.56 o 
  -4   8   2      131.03      140.01      5.52 o 
  -3   8   2      542.79      562.16      8.62 o 
  -2   8   2      421.94      416.29      7.93 o 
  -1   8   2      265.29      285.43      6.69 o 
   0   8   2      285.92      288.13     15.24 o 
   2   8   2        4.58        3.14      6.00 o 
   3   8   2       47.47       47.25     13.24 o 
  -9   9   2        0.12        0.22      2.66 o 
  -8   9   2        3.72        2.27      4.06 o 
  -7   9   2        3.08        1.22      3.85 o 
  -6   9   2       27.20       22.51      8.93 o 
  -5   9   2       14.95       10.60      4.02 o 
  -4   9   2       49.80       43.90      4.84 o 
  -3   9   2        0.93        1.16      1.78 o 
  -2   9   2        2.92        3.79      3.39 o 
  -1   9   2        2.03        0.67      1.73 o 
   0   9   2       22.59       15.78      7.26 o 
   1   9   2       26.04       22.83      8.59 o 
  -7  10   2       26.02        0.63      7.40 o 
  -6  10   2       16.42        0.91      7.54 o 
  -5  10   2       73.99       85.94     14.03 o 
  -4  10   2       97.88        0.91     12.85 o 
   1 -11   3       21.79       22.44      6.55 o 
   2 -11   3       12.46       15.92      7.62 o 
   3 -11   3        1.79        1.68      3.34 o 
   4 -11   3       16.99       18.18      4.87 o 
   5 -11   3       22.69       25.03      6.14 o 
   6 -11   3       17.92       28.23      8.59 o 
  -1 -10   3      156.42      162.31     19.41 o 
   0 -10   3      112.33      129.38     10.26 o 
   1 -10   3      102.41      100.98      8.94 o 
   2 -10   3       67.98       68.12      5.84 o 
   3 -10   3      142.63      158.95      7.63 o 
   4 -10   3       33.81       41.18      7.35 o 
   5 -10   3       23.41       21.86      5.78 o 
   6 -10   3       82.16       91.59     14.94 o 
   7 -10   3       71.23       75.40     10.26 o 
   8 -10   3       32.30        1.13      6.08 o 
  -2  -9   3       24.11       26.81     13.54 o 
  -1  -9   3       62.38       53.02      8.36 o 
   0  -9   3       13.60       14.17      4.93 o 
   1  -9   3        1.03        3.60      3.49 o 
   2  -9   3        2.85        4.33      3.29 o 
   3  -9   3       11.22       13.65      6.18 o 
   4  -9   3        6.00        5.10      3.27 o 
   5  -9   3        0.96        1.75      4.82 o 
   6  -9   3        5.67        3.03      4.24 o 
   7  -9   3       20.08        6.45      5.87 o 
   8  -9   3        2.78       -0.38      3.46 o 
   9  -9   3       17.88        1.02      4.84 o 
  -3  -8   3      199.96      212.36     20.45 o 
  -1  -8   3      158.45      168.31     16.75 o 
   0  -8   3       25.87       26.17      9.32 o 
   1  -8   3      351.39      377.83      8.73 o 
   2  -8   3      252.16      257.52      6.88 o 
   3  -8   3       85.78       83.82      4.95 o 
   4  -8   3      224.17      227.26     12.11 o 
   5  -8   3      311.86      325.17     12.81 o 
   6  -8   3      107.31      126.26      6.81 o 
   7  -8   3        9.23       11.35      4.11 o 
   8  -8   3       43.53       61.27      6.18 o 
   9  -8   3       49.67       38.77     24.82 o 
  -5  -7   3       84.66       -0.70     10.96 o 
  -3  -7   3      348.00      347.94     21.43 o 
  -2  -7   3      436.40      414.95     21.92 o 
  -1  -7   3      118.92      148.84     14.17 o 
   0  -7   3       13.09       21.34      5.29 o 
   1  -7   3      372.73      385.78      9.61 o 
   2  -7   3      564.62      585.76     10.71 o 
   3  -7   3      295.61      291.29      7.17 o 
   4  -7   3       86.41       95.28      6.54 o 
   5  -7   3      292.21      287.40      7.76 o 
   6  -7   3      116.75      127.42      5.60 o 
   7  -7   3      174.88      195.03      7.39 o 
   8  -7   3       34.01       19.82      9.35 o 
   9  -7   3       16.04        2.19      4.98 o 
  10  -7   3       31.27       11.13      9.47 o 
  -3  -6   3      108.53      116.02     14.73 o 
  -2  -6   3        7.59        4.68      7.96 o 
  -1  -6   3       58.90       43.77     17.38 o 
   0  -6   3      111.05      100.39     16.82 o 
   1  -6   3       74.28       64.47      3.94 o 
   2  -6   3       46.34       48.58      4.06 o 
   3  -6   3       18.28       15.85      2.07 o 
   4  -6   3       88.68       84.86      4.69 o 
   5  -6   3       22.53       19.06      3.42 o 
   6  -6   3        7.99        9.80      4.20 o 
   7  -6   3       12.87       21.48      4.97 o 
   8  -6   3       40.59       51.33      6.41 o 
   9  -6   3        2.72        2.82      5.43 o 
  10  -6   3        3.66        5.51      5.99 o 
  -2  -5   3      192.55      190.93     14.52 o 
  -1  -5   3     1114.48     1138.68     30.58 o 
   0  -5   3     2031.14     2129.57     45.31 o 
   1  -5   3     2465.32     2530.35     27.99 o 
   2  -5   3      557.37      590.34      9.46 o 
   3  -5   3      412.47      371.35      6.43 o 
   4  -5   3      144.60      131.55      5.25 o 
   5  -5   3      969.17      993.78     13.74 o 
   6  -5   3      508.63      519.49     10.74 o 
   7  -5   3      207.12      192.65      8.21 o 
   8  -5   3      282.67      290.36      9.68 o 
   9  -5   3       74.69       76.83     22.24 o 
  10  -5   3       12.20       12.23      7.39 o 
  -8  -4   3       39.65       13.65     11.34 o 
  -7  -4   3       26.32       25.48     14.31 o 
  -6  -4   3       98.73      105.62     18.43 o 
  -4  -4   3       23.50       14.22     14.97 o 
  -2  -4   3      369.33      437.74     11.90 o 
  -1  -4   3     1609.87     1734.30     37.28 o 
   0  -4   3      336.11      328.18     12.29 o 
   1  -4   3      222.51      229.69      5.76 o 
   2  -4   3      274.11      287.48      7.16 o 
   3  -4   3       31.19       27.48      2.34 o 
   4  -4   3       26.05       22.29      3.17 o 
   5  -4   3      268.48      250.54      8.64 o 
   6  -4   3      251.65      254.68     11.85 o 
   7  -4   3      122.95      122.80      8.93 o 
   8  -4   3        0.16        8.81      9.28 o 
   9  -4   3       24.62       12.39     11.10 o 
  10  -4   3        6.59        4.73      8.45 o 
  -9  -3   3       32.00       20.78     13.02 o 
  -8  -3   3       40.84       32.17     24.57 o 
  -7  -3   3       98.31       91.26     12.08 o 
  -6  -3   3      312.98      306.09     15.08 o 
  -4  -3   3       84.27       82.38      9.02 o 
  -3  -3   3     1450.13     1359.10     23.59 o 
  -2  -3   3     1572.23     1684.33     25.52 o 
  -1  -3   3     1116.69     1110.75     24.85 o 
   0  -3   3       34.26       20.52      6.00 o 
   1  -3   3      766.90      697.27     18.71 o 
   2  -3   3        3.91        1.48      1.12 o 
   3  -3   3     1185.43     1067.17     15.08 o 
   4  -3   3     1270.80     1272.67     20.27 o 
   5  -3   3      714.57      680.22     15.68 o 
   6  -3   3      613.78      598.65     15.16 o 
   7  -3   3       92.79      106.26     11.02 o 
   8  -3   3        5.62        5.15      8.30 o 
   9  -3   3       31.08       18.12     19.55 o 
  10  -3   3       46.14       35.80     28.13 o 
  -9  -2   3       94.74      109.98     17.91 o 
  -8  -2   3       71.13       89.14     12.19 o 
  -7  -2   3       61.91       73.40     10.88 o 
  -6  -2   3      512.64      568.72     18.38 o 
  -5  -2   3      590.88      603.45     18.71 o 
  -4  -2   3      614.92      640.79     15.13 o 
  -3  -2   3     3524.63     3870.41     53.47 o 
  -2  -2   3     5716.90     5570.42     68.78 o 
  -1  -2   3     1029.40      952.00     20.73 o 
   0  -2   3      119.07      100.11      5.58 o 
   1  -2   3      922.81      841.17     11.13 o 
   2  -2   3      348.41      293.94     11.31 o 
   3  -2   3     2007.39     1912.27     24.41 o 
   4  -2   3     2473.95     2562.83     43.74 o 
   5  -2   3     2635.84     2539.60     36.50 o 
   6  -2   3      107.45      133.33      9.24 o 
   7  -2   3       44.29       50.83      9.90 o 
   8  -2   3       61.18       63.45     12.04 o 
   9  -2   3       81.81       65.54     44.16 o 
  10  -2   3       54.28       23.86     25.17 o 
 -10  -1   3        0.63        0.98      7.99 o 
  -9  -1   3        0.60        2.12      9.37 o 
  -8  -1   3       13.48        3.65      7.47 o 
  -7  -1   3       70.52       67.95     12.09 o 
  -6  -1   3       12.47       13.01      9.44 o 
  -5  -1   3       13.23       40.01     27.92 o 
  -4  -1   3        0.07       -2.38      4.00 o 
  -3  -1   3       78.43       85.78      5.72 o 
  -2  -1   3      330.57      343.96      9.39 o 
  -1  -1   3       56.94       58.02      2.60 o 
   0  -1   3      229.34      224.10      4.47 o 
   1  -1   3     1536.33     1453.55     20.42 o 
   2  -1   3       53.10       67.84      3.83 o 
   3  -1   3      189.76      174.97      6.02 o 
   4  -1   3      426.72      415.23     10.15 o 
   5  -1   3       70.08       79.23     10.16 o 
   6  -1   3       36.89       29.84      8.89 o 
   7  -1   3        1.72        5.27      6.10 o 
   8  -1   3       38.15       38.47      9.03 o 
   9  -1   3       10.57        6.63      8.67 o 
 -10   0   3       49.62       24.32     27.23 o 
  -9   0   3       17.84        7.64      8.65 o 
  -8   0   3      210.90      213.88     15.16 o 
  -7   0   3      820.12      814.06     20.94 o 
  -6   0   3      938.16      931.05     20.38 o 
  -5   0   3     1119.44     1245.58     21.45 o 
  -4   0   3     1953.54     1941.41     27.54 o 
  -3   0   3     2594.07     2404.72     24.44 o 
  -2   0   3      657.70      610.98      6.61 o 
  -1   0   3      699.02      626.64     11.68 o 
   0   0   3      346.09      312.76      4.81 o 
   1   0   3     4798.59     4539.29     96.16 o 
   2   0   3     4823.78     5000.32     56.77 o 
   3   0   3     5980.69     5976.65     71.87 o 
   4   0   3      409.33      415.68     11.76 o 
   5   0   3      166.76      193.62     19.23 o 
   6   0   3      120.61      120.32      9.29 o 
   7   0   3      186.26      204.36     16.41 o 
   8   0   3      198.57      212.56     13.62 o 
   9   0   3      114.37      127.57     17.74 o 
 -10   1   3       12.19        5.66      7.64 o 
  -9   1   3       53.69       36.27     16.59 o 
  -8   1   3      242.05      235.07     12.22 o 
  -7   1   3       89.00       95.20      9.13 o 
  -6   1   3      633.38      676.10     12.31 o 
  -5   1   3      316.68      314.33      7.83 o 
  -4   1   3      136.94      119.29      5.45 o 
  -3   1   3       96.82       87.34      4.79 o 
  -2   1   3     3630.57     3641.54     28.90 o 
  -1   1   3      313.84      276.24      7.35 o 
   0   1   3        2.69       -0.67      1.28 o 
   1   1   3     4240.34     4297.69     47.22 o 
   2   1   3      697.64      623.64     17.73 o 
   3   1   3        1.26        6.34      4.71 o 
   4   1   3       47.76       48.21      8.05 o 
   5   1   3       73.11       77.52      8.84 o 
   6   1   3       31.76       34.15      7.31 o 
   7   1   3       42.54       53.39      9.08 o 
   8   1   3       26.67       16.48     12.57 o 
 -11   2   3        1.10        2.75      6.75 o 
 -10   2   3       19.70       12.22      7.98 o 
  -9   2   3       96.37      119.96     10.31 o 
  -8   2   3      109.26      119.00      8.60 o 
  -7   2   3      216.09      218.24      8.72 o 
  -6   2   3      233.07      230.45      7.40 o 
  -5   2   3      319.94      345.64      7.63 o 
  -4   2   3      488.46      418.99      5.67 o 
  -3   2   3      904.97      997.95     18.50 o 
  -2   2   3        5.74        5.24      0.74 o 
  -1   2   3      706.05      625.44      5.10 o 
   0   2   3     1010.73      892.32     13.68 o 
   1   2   3     4027.21     4532.55     52.79 o 
   2   2   3      260.65      264.98      6.90 o 
   3   2   3      110.70      101.63      7.92 o 
   4   2   3      167.12      157.82      9.22 o 
   5   2   3      143.04      139.63      9.50 o 
   6   2   3       88.26       84.02     15.04 o 
   7   2   3       46.70       35.23     27.12 o 
   8   2   3       92.83      115.66     17.26 o 
 -11   3   3       38.68       12.32     14.16 o 
 -10   3   3      292.85      333.44     14.28 o 
  -9   3   3      141.32      166.61     12.11 o 
  -8   3   3      129.79      138.23      7.43 o 
  -7   3   3      179.70      204.75      7.39 o 
  -6   3   3      557.34      561.85     10.01 o 
  -5   3   3      283.76      271.94      5.50 o 
  -4   3   3     1615.42     1576.51     14.91 o 
  -3   3   3     2314.88     2428.38     19.45 o 
  -2   3   3     1087.19     1018.03     16.93 o 
  -1   3   3     1121.36     1104.17     10.07 o 
   0   3   3      825.26      660.26     82.97 o 
   1   3   3      885.50      788.82     15.36 o 
   2   3   3      439.19      441.30     11.34 o 
   3   3   3      120.52      136.61      7.99 o 
   4   3   3      170.85      196.16      9.54 o 
   5   3   3      400.14      448.36     14.88 o 
   6   3   3      116.79      141.94     11.79 o 
   7   3   3      152.00      180.98     14.01 o 
 -11   4   3        0.08       -1.25      5.84 o 
 -10   4   3        0.83        2.06      6.24 o 
  -9   4   3        2.64        2.14      4.65 o 
  -8   4   3        3.26        3.77      3.97 o 
  -7   4   3       37.42       46.14      4.83 o 
  -6   4   3        2.07        2.67      3.13 o 
  -5   4   3       24.25       21.01      3.62 o 
  -4   4   3      255.18      266.99      4.03 o 
  -3   4   3        0.87        4.83      1.37 o 
  -2   4   3       75.00       78.11      2.16 o 
  -1   4   3      151.28      172.77      4.29 o 
   0   4   3       38.73       46.35      3.55 o 
   1   4   3        9.32        4.78      3.70 o 
   2   4   3        2.83       -1.21      4.15 o 
   3   4   3        5.88        7.79      4.79 o 
   4   4   3        2.10        3.58      5.17 o 
   5   4   3       20.88       21.58      9.51 o 
   6   4   3        2.65       -0.54      6.38 o 
 -11   5   3       34.28        8.25     10.71 o 
 -10   5   3       41.76       33.71     14.75 o 
  -9   5   3       11.85       15.61      5.31 o 
  -8   5   3       74.72       93.29      6.09 o 
  -7   5   3      222.96      242.07     11.33 o 
  -6   5   3      592.81      580.04     12.06 o 
  -5   5   3      361.87      387.78      6.50 o 
  -4   5   3      233.53      227.12      4.57 o 
  -3   5   3      392.99      390.72      4.61 o 
  -2   5   3      103.78       99.58      2.14 o 
  -1   5   3      384.30      388.14      7.95 o 
   0   5   3      733.23      750.28     15.78 o 
   1   5   3      307.05      328.15      9.75 o 
   2   5   3       25.09       30.91      7.23 o 
   3   5   3      229.67      265.78     10.88 o 
   4   5   3       81.45       87.20     10.19 o 
   5   5   3      124.58      151.44     17.60 o 
   6   5   3       49.52       27.60     22.93 o 
 -11   6   3        2.33       -0.06      4.19 o 
 -10   6   3       11.05        4.02      5.31 o 
  -9   6   3       11.23        8.75      4.84 o 
  -8   6   3       49.90       60.54      5.13 o 
  -7   6   3      156.61      170.97      6.91 o 
  -6   6   3      715.59      738.50     22.31 o 
  -5   6   3      141.02      160.64      4.89 o 
  -4   6   3       42.01       43.34      1.87 o 
  -3   6   3       12.58       12.75      1.85 o 
  -2   6   3      190.61      191.91      3.41 o 
  -1   6   3      171.91      183.77      6.28 o 
   0   6   3      134.17      128.22      5.18 o 
   1   6   3      201.71      196.55      7.26 o 
   2   6   3      152.60      153.60     10.03 o 
   3   6   3       97.68      103.21      8.61 o 
   4   6   3       21.63       20.85      7.38 o 
   5   6   3        1.76        0.11      6.96 o 
 -10   7   3        1.32        2.79      4.34 o 
  -9   7   3        0.51        1.40      4.84 o 
  -8   7   3       27.50       25.22      3.79 o 
  -7   7   3       24.37       27.00      3.62 o 
  -6   7   3        2.16        3.15      2.48 o 
  -5   7   3        0.96        1.86      1.51 o 
  -4   7   3        3.13        3.31      1.81 o 
  -3   7   3       56.19       53.48      3.39 o 
  -2   7   3       85.07       85.51      3.21 o 
  -1   7   3       41.68       38.12      4.34 o 
   0   7   3       10.55        8.42      4.18 o 
   1   7   3        9.18       11.80      4.29 o 
   2   7   3        0.38        1.45      4.79 o 
   3   7   3       12.89       15.01      7.90 o 
 -10   8   3       53.59       18.11     11.77 o 
  -9   8   3       51.68       47.98     12.94 o 
  -8   8   3      153.41      163.99     16.29 o 
  -7   8   3       82.64       94.19      6.66 o 
  -6   8   3       39.40       37.03      3.35 o 
  -5   8   3        1.71        1.77      1.76 o 
  -4   8   3       99.93      104.30      4.08 o 
  -3   8   3      369.93      368.28     13.24 o 
  -2   8   3      266.61      272.12      6.32 o 
  -1   8   3       93.41       96.48      4.12 o 
   0   8   3       75.54       73.03      8.99 o 
   1   8   3       87.10       88.24      8.44 o 
   2   8   3       29.73       16.91      5.95 o 
  -9   9   3        8.02        0.00      7.82 o 
  -8   9   3       10.17        0.00     12.15 o 
  -7   9   3        5.74       -1.19     12.22 o 
  -6   9   3       21.79       -0.21      6.77 o 
  -5   9   3        9.04       -0.63     11.24 o 
  -4   9   3        3.40        5.24      9.35 o 
  -3   9   3       15.89       14.17     11.17 o 
  -2   9   3       98.03       61.85     23.46 o 
  -7  10   3        3.27        1.54      8.52 o 
  -6  10   3        8.00       -0.42      7.68 o 
  -5  10   3       48.86       -0.14     11.59 o 
   1 -11   4       38.97       39.22      7.74 o 
   2 -11   4       19.96       14.74      9.04 o 
   3 -11   4        7.47        2.96      5.90 o 
   4 -11   4       19.30        6.73      8.73 o 
   5 -11   4       14.09        6.56      8.34 o 
   6 -11   4        3.19        0.35      5.38 o 
  -1 -10   4       90.21       63.76     54.84 o 
   0 -10   4       64.39       57.79     13.30 o 
   1 -10   4      107.22      113.02      6.72 o 
   2 -10   4      110.54      114.15      6.21 o 
   3 -10   4      124.95      120.56      8.69 o 
   4 -10   4       44.57       49.98      7.93 o 
   5 -10   4       66.03       68.13      9.08 o 
   6 -10   4       63.54       75.05     10.05 o 
   7 -10   4       71.39       73.83     12.36 o 
   8 -10   4       21.84        1.29      5.15 o 
  -2  -9   4       18.05        2.37     17.45 o 
  -1  -9   4       15.09       16.20      8.56 o 
   0  -9   4        9.79       10.61      4.56 o 
   1  -9   4        5.56        3.90      4.87 o 
   2  -9   4        0.67        0.00      2.28 o 
   3  -9   4        6.17        6.32      3.14 o 
   4  -9   4       14.99       10.33      6.28 o 
   5  -9   4        0.23       -2.02      5.31 o 
   6  -9   4        0.45        0.88      3.98 o 
   7  -9   4       16.41        6.32      6.11 o 
   8  -9   4        8.85       -0.88      4.10 o 
   9  -9   4        1.18        0.23      6.18 o 
  -2  -8   4      173.94      180.18     18.57 o 
  -1  -8   4      171.89      173.83     17.38 o 
   0  -8   4       24.06       32.50      5.29 o 
   1  -8   4      280.86      294.64      8.40 o 
   2  -8   4      292.00      295.51      7.96 o 
   3  -8   4      172.09      165.93      6.84 o 
   4  -8   4      109.71      111.35     13.82 o 
   5  -8   4      294.42      293.06     11.27 o 
   6  -8   4       63.81       63.06      5.14 o 
   7  -8   4       18.35        4.56      6.19 o 
   8  -8   4       37.79        1.11      4.70 o 
   9  -8   4       20.04        0.77      4.26 o 
  -4  -7   4      311.51      330.69     23.53 o 
  -2  -7   4      173.59      191.14     17.66 o 
  -1  -7   4      208.66      235.12     25.34 o 
   0  -7   4       82.46       64.46      6.56 o 
   1  -7   4      105.86      113.10      5.48 o 
   2  -7   4      637.29      622.98     11.10 o 
   3  -7   4      483.56      453.84     15.36 o 
   4  -7   4      116.37      134.12      6.82 o 
   5  -7   4      193.90      192.55      8.57 o 
   6  -7   4      243.66      258.20      9.05 o 
   7  -7   4      139.67      144.00      6.68 o 
   8  -7   4        1.50       -0.24      4.80 o 
   9  -7   4        7.47        4.88      5.14 o 
  -3  -6   4      158.43      162.38     15.29 o 
  -2  -6   4        0.19        6.28     14.66 o 
  -1  -6   4       26.31       27.16     10.96 o 
   0  -6   4      162.34      162.41      7.87 o 
   1  -6   4      284.56      291.50      6.38 o 
   2  -6   4        0.20       -0.07      0.93 o 
   3  -6   4       27.77        4.93     11.10 o 
   4  -6   4        0.19        1.50      2.29 o 
   5  -6   4        4.36        4.16      3.75 o 
   6  -6   4        4.42        7.88      3.46 o 
   7  -6   4        4.88        4.70      3.83 o 
   8  -6   4       17.93       16.29      6.05 o 
   9  -6   4       30.15       20.66      7.29 o 
  10  -6   4        1.21        9.08      6.94 o 
  -6  -5   4      408.44      424.94     27.30 o 
  -3  -5   4      126.26      154.91     14.73 o 
  -2  -5   4      592.24      544.50     15.17 o 
  -1  -5   4      794.83      765.68     24.78 o 
   0  -5   4     1441.47     1458.31     21.33 o 
   1  -5   4     2118.45     2050.42     23.77 o 
   2  -5   4     1165.16     1233.34     25.27 o 
   3  -5   4      497.74      491.44     13.40 o 
   4  -5   4      205.57      205.11      5.94 o 
   5  -5   4      890.76      905.76     14.12 o 
   6  -5   4      181.77      173.29      6.27 o 
   7  -5   4       64.29       68.34      6.31 o 
   8  -5   4       90.75      101.60      7.19 o 
   9  -5   4      117.52      126.45      8.73 o 
  10  -5   4       25.10       19.09      7.89 o 
  -8  -4   4       41.67       18.30     11.91 o 
  -5  -4   4       10.77       10.61     11.17 o 
  -4  -4   4       53.51       -0.28      7.82 o 
  -2  -4   4       72.78       66.26      7.05 o 
  -1  -4   4      294.98      273.80     13.05 o 
   0  -4   4     1297.75     1311.92     16.30 o 
   1  -4   4      134.43      139.13      7.05 o 
   2  -4   4      640.56      607.85      8.60 o 
   3  -4   4      248.08      242.64      5.22 o 
   4  -4   4       70.32       94.51      8.97 o 
   5  -4   4      142.35      118.03      8.91 o 
   6  -4   4       93.75      110.54      8.46 o 
   7  -4   4        2.07        2.34      5.21 o 
   8  -4   4       12.26       12.29      6.94 o 
   9  -4   4       51.19       32.57     25.55 o 
  10  -4   4       17.92       11.28      9.95 o 
  -9  -3   4       19.46        7.17     10.90 o 
  -6  -3   4      220.99      251.39     20.18 o 
  -4  -3   4      140.44      122.98     10.09 o 
  -3  -3   4      745.01      638.07     15.25 o 
  -2  -3   4     1728.66     1779.89     28.74 o 
  -1  -3   4      816.47      795.21     20.94 o 
   0  -3   4      141.56      116.86      6.07 o 
   1  -3   4     1439.76     1393.56     25.27 o 
   2  -3   4      129.40      106.30      8.20 o 
   3  -3   4     1049.14      936.52     15.35 o 
   4  -3   4      383.18      385.23      9.45 o 
   5  -3   4      328.88      315.86     10.85 o 
   6  -3   4       72.38       71.26     12.46 o 
   7  -3   4       54.54       56.76      8.17 o 
   8  -3   4       24.93       12.40     10.72 o 
   9  -3   4       11.40        4.60      7.80 o 
  10  -3   4       25.43       12.70     11.83 o 
  -9  -2   4      249.46      247.85     17.79 o 
  -8  -2   4      400.74      405.02     34.17 o 
  -6  -2   4      305.06      351.12     15.27 o 
  -5  -2   4      529.46      543.54     23.81 o 
  -4  -2   4      476.80      497.59     17.14 o 
  -3  -2   4      993.14      967.17     17.60 o 
  -2  -2   4     5567.51     5712.03     72.81 o 
  -1  -2   4     2091.15     1950.84     23.26 o 
   0  -2   4      884.91      856.59     14.70 o 
   1  -2   4      491.47      404.13      7.63 o 
   2  -2   4     1534.56     1443.37     20.87 o 
   3  -2   4     2423.04     2298.09     29.20 o 
   4  -2   4     1212.20     1234.42     27.16 o 
   5  -2   4      243.88      238.59      9.72 o 
   6  -2   4      147.14      145.48      9.57 o 
   7  -2   4      202.24      216.29     13.51 o 
   8  -2   4       69.79       84.65     10.42 o 
   9  -2   4      101.72      112.11     12.83 o 
 -10  -1   4        0.58        4.51     15.35 o 
  -9  -1   4        5.98        3.57      8.17 o 
  -8  -1   4        0.00       -2.11      7.06 o 
  -7  -1   4       24.79       28.17      8.35 o 
  -6  -1   4       25.99       23.58      8.12 o 
  -5  -1   4       72.95       90.54     12.22 o 
  -4  -1   4       26.60       22.87      5.20 o 
  -3  -1   4       66.05       72.53      4.94 o 
  -2  -1   4      610.70      645.32      8.60 o 
  -1  -1   4      217.99      184.03      3.50 o 
   0  -1   4       33.75       31.16      1.80 o 
   1  -1   4     1138.80     1063.29     14.27 o 
   2  -1   4      104.76      109.38      4.51 o 
   3  -1   4       93.54      104.81      5.15 o 
   4  -1   4       16.51       53.36      7.05 o 
   5  -1   4        2.37        7.57     12.64 o 
   6  -1   4       23.32       16.53      6.56 o 
   7  -1   4        5.48        7.61      7.04 o 
   8  -1   4        7.11        1.53      8.33 o 
   9  -1   4       11.02        5.01      8.65 o 
 -10   0   4      163.67      183.50     12.16 o 
  -9   0   4       55.29        0.68      8.12 o 
  -8   0   4      178.70      209.82     13.28 o 
  -7   0   4      433.70      469.07     15.84 o 
  -6   0   4      740.90      806.77     18.83 o 
  -5   0   4      534.63      566.07     10.10 o 
  -4   0   4     1327.94     1217.83     17.75 o 
  -3   0   4      943.97      926.35     11.94 o 
  -2   0   4     2754.35     2733.76     23.53 o 
  -1   0   4      677.25      627.24      7.50 o 
   0   0   4      639.06      512.26      7.15 o 
   1   0   4     5867.39     6121.88    130.41 o 
   2   0   4     5391.13     5814.37     68.42 o 
   3   0   4      309.64      292.74      8.03 o 
   4   0   4        6.16       -3.15      4.79 o 
   5   0   4      342.36      365.37     19.51 o 
   6   0   4      139.28      147.29     14.26 o 
   7   0   4      212.71      209.77     12.08 o 
   8   0   4      103.80      125.56     12.38 o 
   9   0   4       90.98       64.07     45.83 o 
 -10   1   4       36.92        6.99      8.48 o 
  -9   1   4       95.93      113.65      8.95 o 
  -8   1   4       48.78       58.42      7.25 o 
  -7   1   4      202.34      224.40     10.48 o 
  -6   1   4      791.40      843.86     17.62 o 
  -5   1   4      559.24      557.10     10.32 o 
  -4   1   4      495.32      492.32      7.82 o 
  -3   1   4        3.45        9.67      1.83 o 
  -2   1   4      987.21      971.46     10.94 o 
  -1   1   4       83.17       69.39      6.00 o 
   0   1   4     1231.47     1208.11     21.15 o 
   1   1   4     2605.59     2845.60     32.11 o 
   2   1   4     1510.27     1391.43     27.02 o 
   3   1   4      194.02      200.28      8.94 o 
   4   1   4       91.54       99.01      7.85 o 
   5   1   4      135.22      149.03      9.12 o 
   6   1   4       90.73       97.60      9.72 o 
   7   1   4       31.45       31.50     24.78 o 
   8   1   4       57.31       27.23     31.97 o 
 -11   2   4        2.82       -0.21      5.04 o 
 -10   2   4       54.25       54.44     34.06 o 
  -9   2   4       83.08      105.45      8.66 o 
  -8   2   4       25.20       30.17      6.53 o 
  -7   2   4       24.99       34.22      5.21 o 
  -6   2   4      219.76      193.28     11.72 o 
  -5   2   4        0.71        2.76      3.08 o 
  -4   2   4      322.38      324.54      4.90 o 
  -3   2   4      968.33     1049.69     10.63 o 
  -2   2   4      286.26      260.32      3.40 o 
  -1   2   4      533.87      532.79      8.23 o 
   0   2   4     1515.07     1739.33     26.11 o 
   1   2   4      581.38      599.72      9.91 o 
   2   2   4      152.69      151.63      5.85 o 
   3   2   4       33.76       29.18      5.02 o 
   4   2   4       66.96       73.26      7.19 o 
   5   2   4      208.69      209.05     10.62 o 
   6   2   4       35.67       31.04     10.46 o 
   7   2   4       46.99       32.40     25.55 o 
 -11   3   4       77.11       78.63     27.34 o 
 -10   3   4      126.60      132.94      9.56 o 
  -9   3   4      174.27      189.85     10.43 o 
  -8   3   4      275.38      312.12     10.69 o 
  -7   3   4      205.61      237.21      8.83 o 
  -6   3   4      540.86      528.46      9.61 o 
  -5   3   4      163.87      166.00      7.89 o 
  -4   3   4      980.36     1026.09     10.09 o 
  -3   3   4      892.81      827.45     26.22 o 
  -2   3   4     1906.44     1873.15     39.65 o 
  -1   3   4     2415.26     2706.72     47.30 o 
   0   3   4     2331.52     2227.16     36.23 o 
   1   3   4      466.84      466.11     26.42 o 
   2   3   4      257.26      251.92      7.92 o 
   3   3   4      273.59      281.76      9.73 o 
   4   3   4      309.87      346.37     13.51 o 
   5   3   4      250.71      287.09     12.54 o 
   6   3   4      244.68      296.79     14.62 o 
   7   3   4       85.60      102.44     12.93 o 
 -11   4   4        0.41       -1.03      5.12 o 
 -10   4   4        2.17        1.93      6.58 o 
  -9   4   4       64.03       73.27      8.08 o 
  -8   4   4        0.45        4.23      4.65 o 
  -7   4   4        1.83        4.61      3.68 o 
  -6   4   4        2.10        2.96      3.20 o 
  -5   4   4       23.37       26.43      2.45 o 
  -4   4   4       74.23       54.44      4.34 o 
  -3   4   4        0.69        0.71      3.53 o 
  -2   4   4       75.18       57.66      8.31 o 
  -1   4   4       27.41       27.48      1.71 o 
   0   4   4      124.11      110.69     18.36 o 
   1   4   4        0.34        4.52      4.79 o 
   2   4   4       63.94       72.61      6.86 o 
   3   4   4        0.24        0.00      2.78 o 
   4   4   4       16.33       23.08      6.60 o 
   5   4   4       15.12       15.65      8.90 o 
   6   4   4        8.77       13.71      8.34 o 
 -11   5   4       23.71        5.96      7.07 o 
 -10   5   4       72.63       71.30      7.70 o 
  -9   5   4       31.47       23.97      9.47 o 
  -8   5   4       58.25       66.82      6.60 o 
  -7   5   4       59.21       62.57      4.83 o 
  -6   5   4      573.19      582.48     13.44 o 
  -5   5   4      277.26      298.80      7.06 o 
  -4   5   4      233.82      216.05     16.68 o 
  -3   5   4      487.67      504.52     18.92 o 
  -2   5   4     1147.14     1181.54     32.32 o 
  -1   5   4      265.08      255.89      9.74 o 
   0   5   4      117.83      119.97      4.80 o 
   1   5   4      236.08      237.54      7.10 o 
   2   5   4      252.29      267.10     14.42 o 
   3   5   4      134.63      129.62     12.37 o 
   4   5   4      163.03      184.81     15.01 o 
   5   5   4      121.97      146.84     13.83 o 
 -11   6   4       10.87       11.59      7.82 o 
 -10   6   4       11.34        6.92      5.83 o 
  -9   6   4       44.07       47.17     14.09 o 
  -8   6   4       33.44       42.46      4.24 o 
  -7   6   4      112.29      127.15      4.64 o 
  -6   6   4      410.54      411.99     18.95 o 
  -5   6   4      161.16      141.04     12.94 o 
  -4   6   4       70.26       76.65     10.82 o 
  -3   6   4      125.73      113.51     12.43 o 
  -2   6   4      376.38      379.72      4.32 o 
  -1   6   4       75.06       87.02     14.00 o 
   0   6   4      178.05      173.88     11.44 o 
   1   6   4      139.84      137.57     10.58 o 
   2   6   4      166.63      178.03     13.26 o 
   3   6   4      123.38      106.16     10.35 o 
   4   6   4        7.58        6.20      6.22 o 
 -10   7   4        6.99        3.34      4.71 o 
  -9   7   4        9.09        6.08      4.46 o 
  -8   7   4       11.21        5.76      4.20 o 
  -7   7   4       43.21       40.62      3.13 o 
  -6   7   4        4.04        5.59      2.87 o 
  -5   7   4        4.41        3.42     11.87 o 
  -4   7   4      119.52      115.54     13.54 o 
  -3   7   4      115.78      120.14     14.03 o 
  -2   7   4        8.50        6.79      1.91 o 
  -1   7   4        0.16       -1.37      1.37 o 
   0   7   4       13.75       15.83      5.79 o 
   1   7   4       15.29       14.67      4.80 o 
   2   7   4        3.80        2.34      4.76 o 
   3   7   4       23.29       29.64      6.86 o 
  -9   8   4       41.88        2.44     12.78 o 
  -8   8   4       88.42      118.33     19.13 o 
  -7   8   4       57.55       40.00     27.26 o 
  -6   8   4       40.28       49.15     11.87 o 
  -5   8   4       28.19       38.95     11.45 o 
  -4   8   4      153.85      173.20     16.68 o 
  -3   8   4      127.50      130.06     23.94 o 
  -2   8   4      165.04      134.92     23.49 o 
  -1   8   4       74.43       65.31      7.68 o 
   0   8   4       76.97       71.84     11.06 o 
   1   8   4       96.23       78.47      8.17 o 
  -8   9   4        1.48        1.36      7.05 o 
  -7   9   4        7.32       13.33     10.75 o 
  -6   9   4        0.26       -3.00      9.08 o 
  -5   9   4        0.54        3.07      9.21 o 
  -4   9   4        4.64        7.82     10.68 o 
  -3   9   4       40.84       33.72     13.61 o 
  -2   9   4       49.50       60.39     24.43 o 
  -6  10   4       27.05       -0.63     13.68 o 
  -5  10   4       19.10       -0.35      8.59 o 
   1 -11   5       34.48       30.67     12.44 o 
   2 -11   5       27.87       27.62      7.58 o 
   3 -11   5        7.01        2.42      5.39 o 
   4 -11   5        1.36        3.62      5.79 o 
   5 -11   5        2.39        0.29      4.57 o 
  -1 -10   5       92.64      105.68     10.66 o 
   0 -10   5      188.19      182.61     25.01 o 
   1 -10   5      127.77      141.38     20.60 o 
   2 -10   5      143.12      166.29     10.20 o 
   3 -10   5      103.81      107.53     40.28 o 
   4 -10   5       91.51       88.11      8.65 o 
   5 -10   5       61.96       57.80      9.63 o 
   6 -10   5       39.63        0.21      5.86 o 
   7 -10   5       92.67      105.97     13.40 o 
  -3  -9   5        5.10        1.68     12.22 o 
  -2  -9   5        0.25        5.86     12.22 o 
  -1  -9   5        1.28        8.32      5.35 o 
   0  -9   5       25.97       27.91      4.63 o 
   1  -9   5       23.93       20.22      4.05 o 
   2  -9   5       17.11       14.85      3.89 o 
   3  -9   5       41.23       36.71      6.91 o 
   4  -9   5       39.62       37.91      8.24 o 
   5  -9   5        8.12        9.28      7.12 o 
   6  -9   5        0.32       -1.14      3.77 o 
   7  -9   5        8.82        0.85      3.55 o 
   8  -9   5        5.75       -0.03      3.65 o 
  -3  -8   5       91.09       85.03     28.62 o 
  -2  -8   5      396.22      412.93     24.99 o 
  -1  -8   5      194.48      194.86     23.35 o 
   0  -8   5       51.45       61.65      5.60 o 
   1  -8   5       54.12       58.93      5.36 o 
   2  -8   5      250.95      253.28     11.24 o 
   3  -8   5      283.61      278.19     13.19 o 
   4  -8   5       57.83       74.84      9.15 o 
   5  -8   5      202.76      194.07     15.29 o 
   6  -8   5      175.26      168.65     10.68 o 
   7  -8   5       69.72       81.48      6.07 o 
   8  -8   5        9.06       11.93      6.70 o 
   9  -8   5        9.86       12.53      7.84 o 
  -2  -7   5      127.28      146.25     16.89 o 
  -1  -7   5      454.99      480.85     23.18 o 
   0  -7   5      211.24      205.66      5.90 o 
   1  -7   5      107.91       97.69      4.56 o 
   2  -7   5      700.05      720.79     20.66 o 
   3  -7   5      248.31      268.49     12.85 o 
   4  -7   5       71.84       39.39     37.59 o 
   5  -7   5      125.93      140.78      5.31 o 
   6  -7   5      214.46      215.56      7.66 o 
   7  -7   5       43.66       42.53      5.62 o 
   8  -7   5       10.83        9.00      4.87 o 
   9  -7   5       26.78       16.53      8.06 o 
  -3  -6   5       44.28        1.88      9.15 o 
  -2  -6   5        5.06        1.88      8.80 o 
  -1  -6   5       20.23       13.33      9.91 o 
   0  -6   5        1.21        0.00      1.35 o 
   1  -6   5      270.97      259.37      5.39 o 
   2  -6   5       18.01       20.38      6.77 o 
   3  -6   5        6.63        6.39      1.94 o 
   4  -6   5        2.30       -0.27      1.63 o 
   5  -6   5       47.51       50.05      5.29 o 
   6  -6   5        2.49        4.40      3.24 o 
   7  -6   5        0.16       -2.56      4.40 o 
   8  -6   5        2.46        1.78      4.60 o 
   9  -6   5       29.19       18.96      7.63 o 
  -5  -5   5      234.80      264.58     23.18 o 
  -4  -5   5       34.27       59.55     13.68 o 
  -3  -5   5      294.04      306.95     14.42 o 
  -2  -5   5      811.20      784.88     27.30 o 
  -1  -5   5      440.76      409.30     18.50 o 
   0  -5   5     1615.86     1581.33     25.71 o 
   1  -5   5     1073.47     1021.61     23.81 o 
   2  -5   5      615.81      670.11     18.29 o 
   3  -5   5      231.80      196.92      8.70 o 
   4  -5   5      279.74      271.76      6.72 o 
   5  -5   5      303.69      307.54      8.27 o 
   6  -5   5      189.23      184.39     10.92 o 
   7  -5   5      140.66      151.18     12.20 o 
   8  -5   5      103.65      107.76     31.07 o 
   9  -5   5      120.16      133.53     21.47 o 
  -2  -4   5      449.08      402.18     26.53 o 
  -1  -4   5      464.18      423.68     16.68 o 
   0  -4   5     1160.44     1133.72     23.32 o 
   1  -4   5      158.12      162.94      8.10 o 
   2  -4   5      353.56      314.52      4.76 o 
   3  -4   5      216.15      178.21      8.06 o 
   4  -4   5       98.38      111.71      7.08 o 
   5  -4   5       24.08       21.35      7.16 o 
   6  -4   5      133.51      131.27      9.02 o 
   7  -4   5       18.00       20.65      8.41 o 
   8  -4   5       11.87        8.62      9.11 o 
   9  -4   5       27.66       21.41     18.57 o 
  -9  -3   5       12.67       13.87     15.21 o 
  -8  -3   5       65.92       70.64     48.69 o 
  -5  -3   5      117.09      132.38     11.36 o 
  -4  -3   5      367.54      359.00     13.76 o 
  -3  -3   5      110.89       95.57      7.69 o 
  -2  -3   5     1455.71     1424.97     33.23 o 
  -1  -3   5      605.55      629.73     16.82 o 
   0  -3   5       81.46       77.77      6.00 o 
   1  -3   5        2.85        2.87      0.97 o 
   2  -3   5      124.71      104.55      5.64 o 
   3  -3   5      372.67      361.36      8.89 o 
   4  -3   5      315.07      283.01      9.08 o 
   5  -3   5      319.30      331.36     11.41 o 
   6  -3   5      108.38      107.28      8.71 o 
   7  -3   5      122.81      130.21     11.93 o 
   8  -3   5       11.39       12.33      7.68 o 
   9  -3   5        8.73       17.26      9.32 o 
  -9  -2   5      429.61      431.35     25.48 o 
  -8  -2   5      165.17      167.93     16.00 o 
  -6  -2   5      124.29      156.58     16.27 o 
  -5  -2   5      744.66      747.32     27.99 o 
  -4  -2   5     1295.36     1240.96     23.22 o 
  -3  -2   5     1050.56     1024.87     13.39 o 
  -2  -2   5     5788.70     5804.93     70.65 o 
  -1  -2   5     3357.79     3338.25     39.61 o 
   0  -2   5       77.79       51.86      2.50 o 
   1  -2   5      175.67      135.58      5.45 o 
   2  -2   5     1641.26     1621.98     21.12 o 
   3  -2   5      740.22      695.38     12.71 o 
   4  -2   5      755.97      718.98     14.63 o 
   5  -2   5      322.19      341.18     13.77 o 
   6  -2   5      267.81      265.94     12.42 o 
   7  -2   5      131.12      147.45     11.13 o 
   8  -2   5      124.72      141.08     11.84 o 
   9  -2   5       38.05       47.42     12.43 o 
 -10  -1   5        1.95        0.08      5.11 o 
  -9  -1   5        9.19        6.75      9.03 o 
  -8  -1   5       51.17       27.73     27.40 o 
  -7  -1   5        6.83        4.41      6.81 o 
  -6  -1   5      162.48      148.21     15.43 o 
  -5  -1   5      214.24      200.77      6.94 o 
  -4  -1   5      143.45      170.35     10.57 o 
  -3  -1   5      172.24      159.79      5.01 o 
  -2  -1   5        5.83        9.73      1.81 o 
  -1  -1   5      230.46      265.44      4.10 o 
   0  -1   5      792.94      812.64      8.83 o 
   1  -1   5      230.56      259.84      5.70 o 
   2  -1   5      107.57      103.28      5.36 o 
   3  -1   5        0.14       -0.39      2.67 o 
   4  -1   5       91.25      104.82      7.39 o 
   5  -1   5       18.67       18.30      7.78 o 
   6  -1   5       12.31       11.17      5.99 o 
   7  -1   5       15.75        5.30      6.46 o 
   8  -1   5        0.47       -0.92      6.60 o 
   9  -1   5        0.03        0.63      9.34 o 
 -10   0   5      102.41      108.11     31.20 o 
  -9   0   5       35.97       15.59     14.11 o 
  -8   0   5       41.10       59.83      7.21 o 
  -7   0   5      224.75      251.44      9.10 o 
  -6   0   5     1012.66     1039.40     22.18 o 
  -5   0   5      714.86      702.76     12.04 o 
  -4   0   5     1573.59     1639.86     20.50 o 
  -3   0   5     2239.58     2111.49     19.48 o 
  -2   0   5      812.12      801.64      9.93 o 
  -1   0   5       20.94       19.88      3.63 o 
   0   0   5     1578.09     1468.34     16.71 o 
   1   0   5     1587.80     1611.33     19.37 o 
   2   0   5     2037.32     1971.66     26.30 o 
   3   0   5      286.76      283.89     11.97 o 
   4   0   5      176.38      189.08      8.85 o 
   5   0   5      180.82      184.39     12.57 o 
   6   0   5      244.94      255.91     14.65 o 
   7   0   5      144.71      163.09     14.45 o 
   8   0   5       34.75       23.03     19.55 o 
 -10   1   5       59.05       28.55     22.90 o 
  -9   1   5       59.05       18.77     15.63 o 
  -8   1   5        5.39        9.33      6.54 o 
  -7   1   5      323.57      335.65     10.91 o 
  -6   1   5      647.35      633.60     11.98 o 
  -5   1   5     1717.66     1827.38     23.57 o 
  -4   1   5      719.96      707.09      9.07 o 
  -3   1   5       51.32       47.13      2.64 o 
  -2   1   5     1463.55     1491.00     17.09 o 
  -1   1   5      833.94      816.43     19.76 o 
   0   1   5      382.09      365.38      5.38 o 
   1   1   5      194.58      184.64      4.56 o 
   2   1   5     1325.55     1281.42     18.41 o 
   3   1   5      206.40      202.13      7.81 o 
   4   1   5       79.66       82.54      7.16 o 
   5   1   5      101.13      104.49      8.27 o 
   6   1   5      106.43      106.48      9.76 o 
   7   1   5       65.55       61.73     38.47 o 
   8   1   5       26.56       13.33     10.79 o 
 -11   2   5        4.51        7.54      8.28 o 
 -10   2   5       25.19        0.36      4.88 o 
  -9   2   5       18.26       20.61      6.50 o 
  -8   2   5       20.84       23.83      5.71 o 
  -7   2   5        1.39        2.19      3.80 o 
  -6   2   5      162.85      154.00      6.85 o 
  -5   2   5       77.88       80.21     10.96 o 
  -4   2   5      183.57      217.41      5.69 o 
  -3   2   5      130.20      133.65      3.22 o 
  -2   2   5      677.77      620.35      5.99 o 
  -1   2   5       20.56       22.71      3.02 o 
   0   2   5      356.07      380.58      6.30 o 
   1   2   5       50.76       38.80      3.20 o 
   2   2   5        0.57       15.66      4.68 o 
   3   2   5       10.08        8.40      4.43 o 
   4   2   5      111.01      119.87      7.80 o 
   5   2   5      152.24      152.59     11.46 o 
   6   2   5       28.36       26.45     10.35 o 
   7   2   5       14.61       17.23      9.03 o 
 -11   3   5       49.03        0.46      6.34 o 
 -10   3   5       23.25        9.47      9.39 o 
  -9   3   5      243.93      255.53     11.32 o 
  -8   3   5      224.95      237.76     10.00 o 
  -7   3   5      386.98      441.40     10.12 o 
  -6   3   5      656.24      677.87     11.32 o 
  -5   3   5      436.97      459.16      7.07 o 
  -4   3   5      772.48      813.68      8.57 o 
  -3   3   5      896.15      894.50     18.92 o 
  -2   3   5     1606.24     1658.63     37.84 o 
  -1   3   5      837.14      844.83      8.34 o 
   0   3   5      825.69      784.32     14.38 o 
   1   3   5      297.58      280.11      7.88 o 
   2   3   5      276.34      308.96      8.59 o 
   3   3   5      166.38      174.13      7.77 o 
   4   3   5      254.10      264.79     11.09 o 
   5   3   5      326.94      378.76     14.28 o 
   6   3   5      157.34      166.08     14.27 o 
 -11   4   5        4.01       -1.66      6.35 o 
 -10   4   5        7.60        4.09      5.45 o 
  -9   4   5      100.29      115.04      7.48 o 
  -8   4   5       34.54       35.48      5.16 o 
  -7   4   5        6.71        5.72      3.81 o 
  -6   4   5        4.16        3.79      2.08 o 
  -5   4   5       55.10       54.28      2.60 o 
  -4   4   5       14.21       12.97      5.19 o 
  -3   4   5      239.28      232.12     13.05 o 
  -2   4   5      139.30      133.34     11.38 o 
  -1   4   5      166.29      183.57      6.49 o 
   0   4   5      119.13      108.42      6.63 o 
   1   4   5        7.77        8.36      3.74 o 
   2   4   5        2.48        2.78      3.80 o 
   3   4   5        0.15        1.30      3.99 o 
   4   4   5       12.61       23.50      9.95 o 
   5   4   5        4.51        5.20      6.32 o 
   6   4   5       16.52       14.57      8.50 o 
 -11   5   5       15.68        7.99      6.31 o 
 -10   5   5       39.27       14.16      8.78 o 
  -9   5   5       47.96       48.33     13.70 o 
  -8   5   5       54.91       60.70      5.89 o 
  -7   5   5      119.94      116.84      6.51 o 
  -6   5   5      517.39      563.19     10.91 o 
  -5   5   5      296.31      301.25     11.87 o 
  -4   5   5      163.13      180.02     10.10 o 
  -3   5   5      193.29      213.76     21.08 o 
  -2   5   5      409.27      403.02     19.41 o 
  -1   5   5       48.34       37.90      9.67 o 
   0   5   5      100.70       97.32     11.27 o 
   1   5   5      154.47      149.57      6.38 o 
   2   5   5      185.80      176.50      8.79 o 
   3   5   5      194.64      200.35     12.36 o 
   4   5   5      166.40      179.77     14.14 o 
   5   5   5        4.20        7.13      6.96 o 
 -10   6   5       19.70        6.73      4.58 o 
  -9   6   5       62.64       55.05     17.17 o 
  -8   6   5       44.05       45.37     12.60 o 
  -7   6   5       83.48       85.38      9.47 o 
  -6   6   5      110.95      111.55      9.91 o 
  -5   6   5      482.45      513.69     26.60 o 
  -4   6   5      249.22      287.13     17.59 o 
  -3   6   5      147.54      151.77     15.01 o 
  -2   6   5      220.55      257.39     17.52 o 
  -1   6   5      130.40      134.87      4.79 o 
   0   6   5       95.33       84.80     12.81 o 
   1   6   5       60.47       54.22      5.97 o 
   2   6   5      142.59      137.96      8.42 o 
   3   6   5       84.55       67.67      7.39 o 
   4   6   5       39.81       26.41      9.31 o 
 -10   7   5        5.37        0.09      4.13 o 
  -9   7   5        0.01        0.73      2.99 o 
  -8   7   5       26.98        7.02      5.73 o 
  -7   7   5       38.22       24.37      7.44 o 
  -6   7   5        0.04       -0.57      5.33 o 
  -5   7   5       19.33       27.30     10.75 o 
  -4   7   5       19.78       21.71     10.82 o 
  -3   7   5        5.06        7.47      9.63 o 
  -2   7   5        5.15        2.09      9.15 o 
  -1   7   5        2.20        0.61      1.67 o 
   0   7   5       14.17        9.77      3.42 o 
   1   7   5       11.73       10.74      3.79 o 
   2   7   5       25.57       19.75      5.08 o 
  -9   8   5       66.06        3.42     14.59 o 
  -8   8   5       19.10       10.77      8.87 o 
  -7   8   5       82.57       54.81     40.18 o 
  -6   8   5      115.98      124.54     22.97 o 
  -5   8   5       63.24       72.25     14.24 o 
  -4   8   5       58.58       58.64     14.38 o 
  -3   8   5       84.14       93.62     16.48 o 
  -2   8   5      150.24      174.39     20.45 o 
  -1   8   5       58.37       71.90     17.52 o 
   0   8   5       52.43       75.19     18.78 o 
  -8   9   5        5.80       12.36     11.80 o 
  -7   9   5       18.84       23.39     12.71 o 
  -6   9   5        2.87        3.49     10.26 o 
  -5   9   5       14.42       19.27     12.57 o 
  -4   9   5        8.72       10.82     12.15 o 
   2 -11   6       12.59       10.05      7.77 o 
   3 -11   6        2.32        0.64      5.21 o 
   4 -11   6        1.40       -0.20      4.58 o 
   5 -11   6        3.18        0.71      5.08 o 
  -1 -10   6      165.88      187.17     14.24 o 
   0 -10   6      216.60      237.46     13.44 o 
   1 -10   6      163.18      183.07     17.56 o 
   2 -10   6      205.46      237.49     17.41 o 
   3 -10   6       73.93       83.53      9.12 o 
   4 -10   6       50.64       27.96     30.26 o 
   5 -10   6       17.70       -0.42      6.00 o 
   6 -10   6       61.47       65.06     11.73 o 
  -3  -9   6        0.65        8.17     24.01 o 
  -2  -9   6        6.60       10.12     13.89 o 
  -1  -9   6       29.26       29.64      5.49 o 
   0  -9   6       79.62       75.76      4.93 o 
   1  -9   6       90.84       78.17     13.71 o 
   2  -9   6      111.83      104.29     11.43 o 
   3  -9   6       18.52       23.87      6.93 o 
   4  -9   6        6.75        5.58     11.17 o 
   5  -9   6       17.32       12.85      8.38 o 
   7  -9   6       12.37       15.39      7.05 o 
   8  -9   6       17.31       13.76      7.41 o 
  -3  -8   6      144.74      153.16     21.08 o 
  -2  -8   6      311.07      316.38     23.81 o 
  -1  -8   6      193.62      167.15     12.11 o 
   0  -8   6      121.60      122.37      7.21 o 
   1  -8   6       13.02       13.71      1.81 o 
   2  -8   6      236.64      243.99     13.25 o 
   3  -8   6      136.14      149.32     11.66 o 
   4  -8   6       75.76       64.71     10.05 o 
   5  -8   6      220.93      172.95    101.36 o 
   6  -8   6      210.81      204.99     16.91 o 
   7  -8   6       48.56       32.64     15.61 o 
   8  -8   6        3.38        1.98      4.16 o 
  -3  -7   6      154.72      162.59     19.34 o 
  -2  -7   6      234.31      256.41     20.11 o 
  -1  -7   6      535.06      575.52     26.11 o 
   0  -7   6      855.97      805.69     38.85 o 
   1  -7   6      202.55      210.44     11.13 o 
   2  -7   6      116.52      158.12     11.31 o 
   3  -7   6      407.95      422.98     22.55 o 
   4  -7   6      465.30      426.90     34.70 o 
   5  -7   6      168.99      184.02     11.01 o 
   6  -7   6      182.46      161.67      9.07 o 
   7  -7   6       67.28       64.00      6.31 o 
   8  -7   6       40.40       40.39      7.43 o 
   9  -7   6       14.73       13.41      6.42 o 
  -2  -6   6       24.79       16.06     11.52 o 
  -1  -6   6      111.96       90.68     14.03 o 
   0  -6   6       10.82       11.67      5.85 o 
   1  -6   6      167.07      166.36     12.01 o 
   2  -6   6       97.09       97.32     10.47 o 
   3  -6   6       54.93       58.15      9.21 o 
   4  -6   6       20.72       18.32      5.64 o 
   5  -6   6        4.89        2.44      2.60 o 
   6  -6   6        1.52        0.03      4.34 o 
   7  -6   6        3.36        1.41      4.15 o 
   8  -6   6        0.26        1.93      5.02 o 
   9  -6   6       13.06        9.43      7.06 o 
  -4  -5   6      173.98      195.89     17.94 o 
  -3  -5   6      181.26      202.10     17.94 o 
  -2  -5   6     1109.52     1133.37     35.04 o 
  -1  -5   6     1407.39     1326.82     36.02 o 
   0  -5   6      588.04      595.11     15.66 o 
   1  -5   6      673.01      677.09     18.50 o 
   2  -5   6     1597.91     1574.71     33.72 o 
   3  -5   6      726.86      676.77      9.64 o 
   4  -5   6      346.84      333.60      7.49 o 
   5  -5   6       82.52       98.34      9.20 o 
   6  -5   6      248.08      269.77     11.37 o 
   7  -5   6      120.24      125.69     11.52 o 
   8  -5   6       70.87       78.75     10.15 o 
   9  -5   6       87.09       97.59     12.36 o 
  -3  -4   6      446.47      428.50     20.87 o 
  -2  -4   6      216.35      149.63     45.20 o 
  -1  -4   6      121.24      126.29     12.36 o 
   0  -4   6      283.30      269.47     10.96 o 
   1  -4   6        6.81        5.03      4.82 o 
   2  -4   6      102.19      138.40     14.66 o 
   3  -4   6      419.03      401.31     10.51 o 
   4  -4   6      195.27      207.10     10.91 o 
   5  -4   6       64.05       47.13     11.22 o 
   6  -4   6      105.48      123.82      9.08 o 
   7  -4   6       19.01       21.57      7.45 o 
   8  -4   6        8.49        6.91      9.28 o 
   9  -4   6       11.81       16.97      9.55 o 
  -9  -3   6       68.64        3.49     13.96 o 
  -8  -3   6      110.28      117.35     19.83 o 
  -5  -3   6       70.90       92.93     10.75 o 
  -4  -3   6      266.34      267.30     16.82 o 
  -3  -3   6      469.47      476.52      9.18 o 
  -2  -3   6      961.03      957.72     15.33 o 
  -1  -3   6      771.59      792.38     11.29 o 
   0  -3   6      608.40      618.73     14.87 o 
   1  -3   6       58.99       47.07      2.96 o 
   2  -3   6      517.64      498.83     10.02 o 
   3  -3   6        6.49        4.20      4.66 o 
   4  -3   6      149.92      145.41      8.16 o 
   5  -3   6      218.28      234.53     10.39 o 
   6  -3   6      109.19      106.56      8.92 o 
   7  -3   6       56.65       53.19     10.70 o 
   8  -3   6       30.86       32.75     10.42 o 
   9  -3   6       11.93       19.93     11.46 o 
  -9  -2   6      173.40      190.46     13.96 o 
  -7  -2   6       66.85       89.36     16.20 o 
  -6  -2   6       32.24       17.26     14.94 o 
  -5  -2   6      813.79      796.78     16.79 o 
  -4  -2   6     1273.66     1337.56     21.43 o 
  -3  -2   6      941.69      960.49     13.30 o 
  -2  -2   6     1865.21     1752.90     23.70 o 
  -1  -2   6      186.35      145.19      3.30 o 
   0  -2   6       27.06       13.86      2.23 o 
   1  -2   6      745.22      687.02     10.86 o 
   2  -2   6     1045.76     1013.00     15.60 o 
   3  -2   6      735.13      710.05     13.43 o 
   4  -2   6      817.92      830.69     18.91 o 
   5  -2   6      229.76      253.55     10.42 o 
   6  -2   6      139.44      160.49     10.01 o 
   7  -2   6       88.28       96.39     11.18 o 
   8  -2   6       60.94       75.64     17.09 o 
 -10  -1   6        2.03        2.09      7.19 o 
  -9  -1   6        1.11        0.00      4.50 o 
  -8  -1   6       59.98       63.02     17.55 o 
  -7  -1   6        8.20        9.06      5.75 o 
  -6  -1   6       79.04       76.19      7.16 o 
  -5  -1   6       27.69       23.58      4.87 o 
  -4  -1   6      230.98      207.17      9.08 o 
  -3  -1   6        1.35        2.43      2.79 o 
  -2  -1   6      644.08      634.46      8.55 o 
  -1  -1   6      717.47      671.13     10.60 o 
   0  -1   6       40.33       38.55      2.36 o 
   1  -1   6       34.60       33.15      3.11 o 
   2  -1   6        0.36       -0.57      2.41 o 
   3  -1   6       30.59       27.21      4.93 o 
   4  -1   6       27.03       33.05      5.97 o 
   5  -1   6        0.47       -2.64      5.64 o 
   6  -1   6        5.90        9.11      6.43 o 
   7  -1   6        3.96        3.57      6.29 o 
   8  -1   6        4.05        0.73      6.38 o 
 -10   0   6        8.46        5.90      6.94 o 
  -9   0   6       46.69       20.73     15.86 o 
  -8   0   6        4.79       10.20      5.86 o 
  -7   0   6      151.20      166.62     10.30 o 
  -6   0   6      701.31      677.45     13.40 o 
  -5   0   6     1086.82     1179.46     17.33 o 
  -4   0   6     1237.52     1201.38     19.55 o 
  -3   0   6        3.48        3.17      2.33 o 
  -2   0   6      130.38      174.86      7.14 o 
  -1   0   6      810.72      745.46     23.11 o 
   0   0   6     1110.68     1020.36     11.24 o 
   1   0   6      654.92      629.69     10.02 o 
   2   0   6     1849.04     1882.44     25.54 o 
   3   0   6      500.48      514.11     13.24 o 
   4   0   6       76.52       85.16      7.06 o 
   5   0   6       42.02       48.37      8.54 o 
   6   0   6      140.14      165.68     10.67 o 
   7   0   6       29.47       34.86      8.95 o 
   8   0   6       15.00        9.12     11.58 o 
 -10   1   6       21.91       11.24     10.88 o 
  -9   1   6       53.88       14.56     16.58 o 
  -8   1   6       27.47       34.02      6.56 o 
  -7   1   6      221.40      221.15      8.62 o 
  -6   1   6      759.12      777.15     15.91 o 
  -5   1   6     1231.76     1247.85     18.88 o 
  -4   1   6       11.76       14.84      2.64 o 
  -3   1   6      146.87      132.46      4.24 o 
  -2   1   6      236.51      211.42      4.78 o 
  -1   1   6     1080.71     1143.81     14.89 o 
   0   1   6      779.14      710.92     12.01 o 
   1   1   6      610.63      570.75      9.62 o 
   2   1   6      825.70      867.26     18.53 o 
   3   1   6      280.62      285.25     11.80 o 
   4   1   6      105.25      115.93      7.63 o 
   5   1   6       79.67       77.30      8.44 o 
   6   1   6       79.50       68.22     10.19 o 
   7   1   6       37.50       27.54     26.56 o 
 -11   2   6        2.41        0.03      5.31 o 
 -10   2   6        0.35        2.89      6.59 o 
  -9   2   6       11.24        7.71      5.68 o 
  -8   2   6        3.54        2.76      4.54 o 
  -7   2   6        2.66        2.29      4.34 o 
  -6   2   6      212.27      216.20      9.08 o 
  -5   2   6        1.01        7.86      2.52 o 
  -4   2   6      394.98      416.79      6.57 o 
  -3   2   6       47.19       44.06      2.51 o 
  -2   2   6      731.92      746.22     13.79 o 
  -1   2   6       19.97       13.82      6.63 o 
   0   2   6      148.73      175.84      4.24 o 
   1   2   6      107.49      108.95      4.78 o 
   2   2   6       25.02       21.40      4.12 o 
   3   2   6       35.46       27.92      4.86 o 
   4   2   6       14.79       19.86      7.44 o 
   5   2   6       34.73       36.66      7.50 o 
   6   2   6       13.60       18.10     10.00 o 
   7   2   6        1.40        3.37      7.31 o 
 -11   3   6       21.16        7.53      6.92 o 
 -10   3   6       14.84        3.63      5.14 o 
  -9   3   6      157.20      156.79      8.66 o 
  -8   3   6      340.37      363.56     11.28 o 
  -7   3   6      505.57      543.97     13.14 o 
  -6   3   6      102.13       93.37      5.26 o 
  -5   3   6      268.92      274.32      5.48 o 
  -4   3   6      127.28      135.81      5.97 o 
  -3   3   6      747.22      780.18     16.98 o 
  -2   3   6     1392.62     1412.96     35.32 o 
  -1   3   6     1000.77      957.73     11.19 o 
   0   3   6      864.91      895.95     18.15 o 
   1   3   6      326.84      321.34     12.08 o 
   2   3   6      138.94      160.85      7.77 o 
   3   3   6      186.43      184.02      8.46 o 
   4   3   6      228.77      245.81     12.17 o 
   5   3   6      120.15      121.89     10.05 o 
   6   3   6       48.36       53.47     11.06 o 
 -11   4   6       12.04        6.31      7.89 o 
 -10   4   6       13.94        9.94      5.43 o 
  -9   4   6       83.49       87.77      7.78 o 
  -8   4   6       46.46       42.22      5.03 o 
  -7   4   6       22.16       26.95      3.98 o 
  -6   4   6       99.46      104.23      3.42 o 
  -5   4   6       84.86       81.65      5.83 o 
  -4   4   6       10.41       13.97      5.94 o 
  -3   4   6      192.63      197.28     13.96 o 
  -2   4   6       82.04       85.52     11.17 o 
  -1   4   6      174.98      148.47     12.15 o 
   0   4   6       17.34       21.21      4.43 o 
   1   4   6       76.01       62.97      6.81 o 
   2   4   6       55.96       45.76      7.02 o 
   3   4   6       22.28       18.53      5.15 o 
   4   4   6        3.70        0.98      4.29 o 
   5   4   6       13.17        4.09      6.73 o 
 -10   5   6       20.91        8.50      5.32 o 
  -9   5   6       93.68       93.74      7.23 o 
  -8   5   6       15.65       12.46      3.23 o 
  -7   5   6       64.51       67.13      3.24 o 
  -6   5   6       77.11       73.57     13.91 o 
  -5   5   6      198.57      215.07     12.86 o 
  -4   5   6      191.36      207.55     15.36 o 
  -3   5   6      120.32      136.62     13.96 o 
  -2   5   6      255.17      277.71     17.66 o 
  -1   5   6      154.07      118.94     16.93 o 
   0   5   6       28.91       30.93      4.27 o 
   1   5   6       79.42       68.80      4.63 o 
   2   5   6      199.41      175.28      7.79 o 
   3   5   6       92.02       80.10      8.89 o 
   4   5   6       23.40       17.90      6.53 o 
 -10   6   6       23.53       12.79      4.85 o 
  -9   6   6       66.95       63.25     14.43 o 
  -8   6   6      102.38       93.99      5.90 o 
  -7   6   6       54.39       38.03      9.38 o 
  -6   6   6       69.28       69.58     11.03 o 
  -5   6   6      477.97      520.23     23.88 o 
  -4   6   6      201.09      211.67     16.89 o 
  -3   6   6      144.50      163.22     16.55 o 
  -2   6   6       81.89       91.10     14.31 o 
  -1   6   6      144.99      102.66     30.72 o 
   0   6   6      124.69       93.34     12.77 o 
   1   6   6      115.89       94.66      5.97 o 
   2   6   6       87.93       72.00      9.03 o 
   3   6   6       56.46       37.25      8.08 o 
  -9   7   6        7.94        2.65     13.05 o 
  -8   7   6        0.07       -0.84      7.41 o 
  -7   7   6        0.02        1.80      7.85 o 
  -6   7   6        0.31       -2.86     13.82 o 
  -5   7   6       16.43       11.73     10.82 o 
  -4   7   6        1.69        0.49      7.68 o 
  -3   7   6       15.57        9.08     11.31 o 
  -2   7   6        7.82       22.20     13.19 o 
  -1   7   6        0.62        2.79     11.38 o 
   0   7   6        7.62       11.59     13.68 o 
   1   7   6        3.02        4.75     14.24 o 
  -9   8   6       46.76        1.19     13.05 o 
  -8   8   6        8.21        4.70      8.72 o 
  -7   8   6       89.84       87.26     15.71 o 
  -6   8   6       79.00      101.64     16.82 o 
  -5   8   6       54.73       65.34     15.29 o 
  -4   8   6       23.14       28.76     13.61 o 
  -3   8   6       79.08      100.18     17.73 o 
  -2   8   6      110.41      135.78     20.25 o 
  -1   8   6       75.11       90.54     20.45 o 
  -7   9   6       22.90       27.37     22.69 o 
  -6   9   6       17.43       17.03     13.47 o 
  -5   9   6       10.56       18.15     13.61 o 
   2 -11   7        9.88        8.66      9.01 o 
   3 -11   7       10.20        7.12      7.68 o 
   4 -11   7        7.77       -0.35     10.19 o 
  -1 -10   7       97.35       97.24     14.95 o 
   0 -10   7      271.47      253.65     17.62 o 
   1 -10   7      192.24      200.98     13.44 o 
   2 -10   7       52.50       69.75      9.57 o 
   3 -10   7       33.41       33.58      8.46 o 
   4 -10   7       21.22        8.66     13.82 o 
   5 -10   7       13.53       13.82      9.35 o 
   6 -10   7       42.75       45.59     12.15 o 
  -3  -9   7       38.81       39.72     19.27 o 
  -2  -9   7       10.98        9.15     22.90 o 
  -1  -9   7      106.91      105.29     11.02 o 
   0  -9   7      145.50      154.79     11.67 o 
   1  -9   7      128.82      132.58     13.32 o 
   2  -9   7        4.45        3.93      6.12 o 
   3  -9   7       23.13       19.27      8.80 o 
   4  -9   7       30.40       37.07      9.98 o 
   5  -9   7      109.66      101.36     12.85 o 
   7  -9   7       18.19       10.17      7.38 o 
  -3  -8   7       47.65       39.23     17.87 o 
  -2  -8   7      201.66      165.24     20.31 o 
  -1  -8   7      224.76      193.31     17.47 o 
   0  -8   7       23.04       30.81      8.12 o 
   1  -8   7        2.29       -1.14      5.22 o 
   2  -8   7       26.05       23.21      7.28 o 
   3  -8   7       23.58       35.60      9.84 o 
   4  -8   7       77.68       86.22     11.31 o 
   5  -8   7       30.81       25.27      3.49 o 
   6  -8   7      103.64      122.76      9.81 o 
   7  -8   7       48.61       34.17     15.20 o 
   8  -8   7        1.80        2.70      6.15 o 
  -4  -7   7      202.18      224.30     24.71 o 
  -3  -7   7      387.83      354.08     25.69 o 
  -2  -7   7      403.88      426.82     25.55 o 
  -1  -7   7      937.84      841.04     61.99 o 
   0  -7   7      545.97      569.87     15.63 o 
   1  -7   7       39.72       28.79      8.84 o 
   2  -7   7       29.59       37.42      8.73 o 
   3  -7   7      945.57      970.99     27.02 o 
   4  -7   7      521.33      369.37    107.96 o 
   5  -7   7      172.23      175.84     10.16 o 
   6  -7   7      146.01      128.46     14.02 o 
   7  -7   7       56.79       53.07      6.68 o 
   8  -7   7       13.82       13.45      5.39 o 
  -3  -6   7       25.19       39.58     14.45 o 
  -2  -6   7      112.38      111.07     25.27 o 
  -1  -6   7       65.62       58.35      6.27 o 
   0  -6   7        4.95       10.57      6.02 o 
   1  -6   7       30.46       27.44      8.59 o 
   2  -6   7       47.00       50.89     14.94 o 
   3  -6   7       24.09       26.46      8.73 o 
   4  -6   7       11.08        4.44      4.10 o 
   5  -6   7        0.31        1.46      2.25 o 
   6  -6   7        0.48       -0.79      3.10 o 
   7  -6   7        6.02       10.26      4.60 o 
   8  -6   7        6.06        5.21      4.75 o 
  -3  -5   7      581.05      589.69     26.81 o 
  -2  -5   7     1241.05     1247.85     19.13 o 
  -1  -5   7       87.33       50.95     38.71 o 
   0  -5   7       24.52       24.62      6.20 o 
   1  -5   7     1541.20     1557.82     34.56 o 
   2  -5   7     1580.07     1655.48     37.21 o 
   3  -5   7      623.76      606.61     11.89 o 
   4  -5   7      284.64      276.18     10.45 o 
   5  -5   7      106.16      118.74      9.77 o 
   6  -5   7      117.11      125.29      9.81 o 
   7  -5   7       30.01       19.83     17.42 o 
   8  -5   7       78.49       91.45     17.45 o 
  -6  -4   7       60.02        4.75     12.22 o 
  -4  -4   7      810.76      849.50     17.04 o 
  -3  -4   7      970.23      963.71     17.00 o 
  -2  -4   7       93.65      114.60      9.88 o 
  -1  -4   7      493.86      476.53     10.15 o 
   0  -4   7      328.27      319.38     12.64 o 
   1  -4   7      849.46      857.06     21.50 o 
   2  -4   7      523.16      539.74     12.24 o 
   3  -4   7      418.71      419.70     11.67 o 
   4  -4   7      205.85      211.38      9.50 o 
   5  -4   7       44.63       52.77      8.13 o 
   6  -4   7       51.68       69.74      8.72 o 
   7  -4   7      103.23      108.00     10.27 o 
   8  -4   7       24.74       33.16     12.08 o 
  -9  -3   7       69.52       82.45     14.03 o 
  -8  -3   7       45.76       43.00     10.68 o 
  -7  -3   7       30.68       33.79      8.59 o 
  -6  -3   7       10.43       14.69      5.60 o 
  -5  -3   7      138.59      135.05      7.35 o 
  -4  -3   7      574.36      598.93     11.71 o 
  -3  -3   7       72.58       85.16      5.01 o 
  -2  -3   7        5.43        2.97      2.07 o 
  -1  -3   7     1429.22     1500.26     25.24 o 
   0  -3   7      729.04      769.31     10.41 o 
   1  -3   7       40.11       40.98     10.48 o 
   2  -3   7      139.16      126.47      7.89 o 
   3  -3   7       46.06       55.09      5.97 o 
   4  -3   7      198.31      183.32      8.86 o 
   5  -3   7       37.59       37.55      6.74 o 
   6  -3   7       81.71      101.42     11.49 o 
   7  -3   7      102.13      100.31     12.57 o 
   8  -3   7       48.82       41.84     11.21 o 
  -9  -2   7       98.83      117.07     21.64 o 
  -8  -2   7      129.60      157.56     19.62 o 
  -7  -2   7      149.12      178.58     18.64 o 
  -6  -2   7      253.36      269.95      9.49 o 
  -5  -2   7     1488.99     1534.53     28.37 o 
  -4  -2   7     1572.31     1655.67     22.42 o 
  -3  -2   7     1329.38     1323.90     21.07 o 
  -2  -2   7      396.32      374.56      8.36 o 
  -1  -2   7     1879.77     1930.68     24.08 o 
   0  -2   7     1863.89     1886.54     27.96 o 
   1  -2   7      630.90      626.54     12.18 o 
   2  -2   7      666.78      666.94     12.53 o 
   3  -2   7      583.31      594.72     13.05 o 
   4  -2   7      296.67      329.02     12.38 o 
   5  -2   7      361.14      378.01     13.44 o 
   6  -2   7      206.63      221.07     19.13 o 
   7  -2   7       87.48       95.29     11.45 o 
   8  -2   7       45.15       35.39     11.74 o 
 -10  -1   7        0.49       -3.79      7.34 o 
  -9  -1   7        0.18       -2.17      5.98 o 
  -8  -1   7       53.95       36.96     24.33 o 
  -7  -1   7       34.99       34.90      7.58 o 
  -6  -1   7       70.43       65.76      8.87 o 
  -5  -1   7        4.32        6.64      4.67 o 
  -4  -1   7      439.88      421.55      8.91 o 
  -3  -1   7       85.09       85.00      7.64 o 
  -2  -1   7      123.73      146.97      3.59 o 
  -1  -1   7      392.81      379.94      7.38 o 
   0  -1   7      268.52      250.13      6.80 o 
   1  -1   7      169.47      156.44      6.44 o 
   2  -1   7      162.31      146.60      6.50 o 
   3  -1   7        1.60        0.12      4.33 o 
   4  -1   7       12.76       10.57      4.99 o 
   5  -1   7        0.79        3.21      5.66 o 
   6  -1   7        6.59       15.22      6.77 o 
   7  -1   7        5.45        7.47      7.36 o 
   8  -1   7       13.63       14.55      9.26 o 
 -10   0   7        7.44        3.54      7.53 o 
  -9   0   7       58.19       27.90     21.58 o 
  -8   0   7       58.24       65.23      7.66 o 
  -7   0   7      351.38      383.26     18.15 o 
  -6   0   7      985.96     1102.06     28.87 o 
  -5   0   7     2037.98     2095.98     37.22 o 
  -4   0   7      237.28      243.19      7.03 o 
  -3   0   7       52.59       62.84      3.79 o 
  -2   0   7      724.85      715.36      9.48 o 
  -1   0   7      794.92      815.54     12.29 o 
   0   0   7      454.53      455.82      7.66 o 
   1   0   7      702.59      697.26     12.28 o 
   2   0   7      708.52      748.67     13.62 o 
   3   0   7      545.02      568.09     16.71 o 
   4   0   7      127.10      158.06      8.76 o 
   5   0   7       53.45       71.27     10.05 o 
   6   0   7       93.06       98.67      9.63 o 
   7   0   7       20.29       14.77      8.32 o 
 -10   1   7       15.50        7.52      8.03 o 
  -9   1   7       51.01       31.87     21.53 o 
  -8   1   7       60.83       64.64      8.26 o 
  -7   1   7      263.21      306.08     11.74 o 
  -6   1   7      769.23      797.79     14.26 o 
  -5   1   7      132.71      149.94      5.97 o 
  -4   1   7       28.47       31.04      3.97 o 
  -3   1   7      377.57      369.23      5.80 o 
  -2   1   7      292.93      263.73      5.36 o 
  -1   1   7     1281.80     1381.96     18.82 o 
   0   1   7      258.29      261.86      4.97 o 
   1   1   7      234.13      211.90      6.13 o 
   2   1   7      170.74      187.44      7.93 o 
   3   1   7      146.33      176.76      7.61 o 
   4   1   7       37.58       47.26      6.40 o 
   5   1   7       37.99       15.14     22.65 o 
   6   1   7       53.90       73.57     10.76 o 
   7   1   7       45.24       22.91     24.29 o 
 -10   2   7        1.89        0.83      5.39 o 
  -9   2   7       40.43       18.79      9.56 o 
  -8   2   7       49.17       51.33      6.63 o 
  -7   2   7      258.92      299.22      9.17 o 
  -6   2   7       46.09       45.93      5.16 o 
  -5   2   7       10.15        9.07      2.97 o 
  -4   2   7       14.25       13.54      2.92 o 
  -3   2   7       63.40       63.22      3.06 o 
  -2   2   7      129.35      147.42      2.86 o 
  -1   2   7       93.17      102.27     10.26 o 
   0   2   7       75.23       77.70      3.12 o 
   1   2   7      185.68      172.35      5.59 o 
   2   2   7        4.15        8.61      3.51 o 
   3   2   7       29.39       16.01      4.56 o 
   4   2   7       27.07       29.48      9.51 o 
   5   2   7       11.97        3.87      7.29 o 
   6   2   7        5.38        3.49      8.62 o 
 -10   3   7       22.08        7.58      7.63 o 
  -9   3   7      188.22      195.32      9.30 o 
  -8   3   7      593.11      606.44     20.85 o 
  -7   3   7       92.20       97.64      6.03 o 
  -6   3   7        4.06        2.94      2.27 o 
  -5   3   7      191.84      188.53     15.42 o 
  -4   3   7      178.43      166.67      9.55 o 
  -3   3   7      748.52      831.09     26.11 o 
  -2   3   7      645.78      685.82     23.94 o 
  -1   3   7      839.79      730.76     59.93 o 
   0   3   7      237.07      246.14     11.66 o 
   1   3   7       29.13       40.02      3.74 o 
   2   3   7       52.43       66.96      5.83 o 
   3   3   7      126.05      136.33      9.28 o 
   4   3   7       84.88      100.38      8.30 o 
   5   3   7       87.06       85.74      9.27 o 
 -10   4   7        8.70        8.48      5.27 o 
  -9   4   7        0.21        4.55      3.96 o 
  -8   4   7       27.97       24.71      4.07 o 
  -7   4   7       47.97       50.63      3.70 o 
  -6   4   7       32.09       35.62      3.34 o 
  -5   4   7       19.75       23.27      7.09 o 
  -4   4   7       80.11       83.98     17.66 o 
  -3   4   7      112.71      130.06     12.91 o 
  -2   4   7       88.03       86.43     12.64 o 
  -1   4   7        4.53        3.19      0.60 o 
   0   4   7       28.42       25.72      3.94 o 
   1   4   7      226.40      183.90     23.81 o 
   2   4   7        9.06       11.22      4.83 o 
   3   4   7        4.61        7.69      4.62 o 
   4   4   7       10.95        6.94      5.52 o 
 -10   5   7       60.23       32.60      9.39 o 
  -9   5   7       48.94       28.65     11.77 o 
  -8   5   7        6.04        3.52      2.61 o 
  -7   5   7        2.44        5.09      1.70 o 
  -6   5   7       16.58       19.08      7.92 o 
  -5   5   7      241.33      264.19     13.42 o 
  -4   5   7      115.99      120.42     14.17 o 
  -3   5   7      137.14      153.09     15.78 o 
  -2   5   7      112.92      120.70     14.87 o 
  -1   5   7        2.22       -8.03     16.89 o 
   0   5   7        6.67        4.65      1.95 o 
   1   5   7       51.28       48.10      3.99 o 
   2   5   7       71.41       61.39      6.49 o 
   3   5   7       46.51       32.11      6.03 o 
 -10   6   7       14.18        0.42     11.52 o 
  -9   6   7       29.96        1.61     12.36 o 
  -8   6   7       49.34        5.69      8.69 o 
  -7   6   7       28.27       21.32     19.86 o 
  -6   6   7       83.36      102.45     11.44 o 
  -5   6   7      257.95      291.95     20.04 o 
  -4   6   7      258.28      289.36     20.80 o 
  -3   6   7       38.05       49.43     13.82 o 
  -2   6   7       11.91       24.08     12.91 o 
  -1   6   7      215.06      222.42     21.57 o 
   0   6   7       87.67       89.50     17.94 o 
   1   6   7       45.39       50.05     18.78 o 
   2   6   7       50.66        5.10      5.10 o 
  -9   7   7        0.12        0.49     18.78 o 
  -8   7   7       17.30       12.03     11.97 o 
  -7   7   7        0.00        0.64      6.49 o 
  -6   7   7        0.03       -1.19      9.15 o 
  -5   7   7        1.20        1.47      9.15 o 
  -4   7   7        0.56        1.05     14.52 o 
  -3   7   7        0.64        6.42     11.73 o 
  -2   7   7       17.25       24.99     14.59 o 
  -1   7   7        1.01       -8.24     13.89 o 
   0   7   7        0.05      -10.12     14.94 o 
   1   7   7        0.52        3.91     23.18 o 
  -8   8   7       18.35       10.77     10.68 o 
  -7   8   7       36.56       45.03     15.57 o 
  -6   8   7       67.71       88.52     17.52 o 
  -5   8   7       32.10       39.09     15.01 o 
  -4   8   7        2.45        6.42     12.29 o 
  -3   8   7       53.85       46.56     26.32 o 
  -2   8   7       56.60       75.12     30.30 o 
  -1   8   7       49.65       55.64     29.67 o 
  -1 -10   8       93.03       95.06     13.46 o 
   0 -10   8      255.20      286.69     15.66 o 
   1 -10   8       72.83       75.53     10.86 o 
   2 -10   8       77.10       81.81     10.86 o 
   3 -10   8      178.18      195.47     19.50 o 
   4 -10   8       51.37       70.16     12.43 o 
   5 -10   8       24.52       30.02     11.31 o 
  -3  -9   8       49.25       53.82     21.01 o 
  -2  -9   8       80.46       77.06     11.19 o 
  -1  -9   8       74.11       74.54     13.84 o 
   0  -9   8       26.07       27.49      8.69 o 
   1  -9   8       16.04       20.62      8.28 o 
   2  -9   8        8.54        1.16      5.80 o 
   3  -9   8        2.37        0.21      9.70 o 
   4  -9   8       38.32       33.93     10.75 o 
   5  -9   8       67.90       74.07     12.85 o 
   6  -9   8       31.49       30.79     12.22 o 
   7  -9   8        1.38        1.04      6.24 o 
  -4  -8   8       11.24       16.48     18.08 o 
  -3  -8   8       30.46       42.44     18.78 o 
  -2  -8   8      156.27      159.94     21.85 o 
  -1  -8   8      106.82      112.38     10.73 o 
   0  -8   8      119.26      144.01     16.26 o 
   1  -8   8      166.48      177.15     11.07 o 
   2  -8   8        7.85       11.59      8.59 o 
   3  -8   8       34.85       42.17     10.12 o 
   4  -8   8       40.25       49.50     10.82 o 
   5  -8   8       17.75       15.71     10.12 o 
   6  -8   8       68.10       82.03      9.69 o 
   7  -8   8       25.08       25.45      8.58 o 
  -4  -7   8      295.65      255.58     38.67 o 
  -3  -7   8      500.78      478.62     30.02 o 
  -2  -7   8      269.77      268.73     10.09 o 
  -1  -7   8      214.93      240.36     12.15 o 
   0  -7   8        5.15       10.53     10.37 o 
   1  -7   8        4.72        5.18      5.89 o 
   2  -7   8       93.52      111.14     17.94 o 
   3  -7   8      430.06      457.12     19.13 o 
   4  -7   8      470.96      471.15     20.80 o 
   5  -7   8      142.62      105.44     14.87 o 
   6  -7   8       14.87        8.04      4.70 o 
   7  -7   8       20.10       23.91      6.27 o 
   8  -7   8        6.55       11.69      5.47 o 
  -4  -6   8        1.92       -0.18      3.07 o 
  -3  -6   8      142.41      122.82      7.26 o 
  -2  -6   8        4.71        3.75      1.79 o 
  -1  -6   8      299.85      283.34     11.90 o 
   0  -6   8       21.15       28.09      7.07 o 
   1  -6   8       72.48       68.00     10.05 o 
   2  -6   8        1.67       -1.95      6.49 o 
   3  -6   8       26.67       27.99      8.59 o 
   4  -6   8        6.36        4.33      3.60 o 
   5  -6   8        7.70        1.30      2.06 o 
   6  -6   8        5.52        3.62      3.26 o 
   7  -6   8        0.59       -0.17      3.52 o 
   8  -6   8        9.20        3.21      4.76 o 
  -7  -5   8       81.13       85.31     11.10 o 
  -6  -5   8      164.23      165.38     11.45 o 
  -5  -5   8      422.40      405.25     14.59 o 
  -4  -5   8      395.97      408.25     15.99 o 
  -3  -5   8      258.61      298.80      8.35 o 
  -2  -5   8       14.57       11.98      3.63 o 
  -1  -5   8        4.89        8.14      6.32 o 
   0  -5   8      195.30      222.57     14.52 o 
   1  -5   8      663.30      685.54     21.08 o 
   2  -5   8      867.34      849.17     24.15 o 
   3  -5   8      652.75      604.90     23.73 o 
   4  -5   8       96.14      104.65      9.27 o 
   5  -5   8        9.73       10.36      6.29 o 
   6  -5   8        0.87        0.11      4.22 o 
   7  -5   8       27.75       25.37     18.92 o 
   8  -5   8       60.17       59.61     11.05 o 
  -8  -4   8       51.87       46.91     10.96 o 
  -7  -4   8      112.96      132.85     12.01 o 
  -6  -4   8      134.33      144.65     10.61 o 
  -5  -4   8      556.21      557.58     17.31 o 
  -4  -4   8      659.12      681.17     16.28 o 
  -3  -4   8       28.92       23.00      5.30 o 
  -2  -4   8        1.87        2.72      1.90 o 
  -1  -4   8      467.35      481.12     13.00 o 
   0  -4   8      541.81      526.02     23.18 o 
   1  -4   8     1024.87      982.58     31.55 o 
   2  -4   8      411.91      399.73      9.94 o 
   3  -4   8      459.57      476.35     14.31 o 
   4  -4   8       61.30       65.40      8.36 o 
   5  -4   8        0.73        2.11      6.16 o 
   6  -4   8       83.68       89.39      9.00 o 
   7  -4   8      150.86      161.40     18.15 o 
   8  -4   8       35.17       35.28     11.89 o 
  -9  -3   8       22.42       22.13     11.66 o 
  -8  -3   8       40.90       36.93     10.68 o 
  -7  -3   8       24.47       25.27      8.45 o 
  -6  -3   8        0.26       -2.30      5.31 o 
  -5  -3   8       32.54       32.62      5.19 o 
  -4  -3   8       12.25        5.22      3.84 o 
  -3  -3   8      129.73      124.59      6.32 o 
  -2  -3   8        0.55       -0.29      2.23 o 
  -1  -3   8      444.53      427.96     11.25 o 
   0  -3   8      246.65      238.48      5.46 o 
   1  -3   8       88.79       85.51      3.89 o 
   2  -3   8       21.16       22.14      5.28 o 
   3  -3   8       17.93       12.56      6.24 o 
   4  -3   8       56.11       49.63      7.90 o 
   5  -3   8        5.69        2.38      5.11 o 
   6  -3   8       90.91       87.47      9.02 o 
   7  -3   8       19.95       17.86      8.08 o 
  -9  -2   8       91.74       94.17     21.99 o 
  -8  -2   8      177.75      196.94     21.57 o 
  -7  -2   8      402.58      444.33     15.56 o 
  -6  -2   8      528.70      545.48     15.06 o 
  -5  -2   8       56.36       58.54      5.74 o 
  -4  -2   8      150.75      159.02      7.51 o 
  -3  -2   8      666.26      701.11     14.10 o 
  -2  -2   8      719.71      734.48      8.92 o 
  -1  -2   8     2364.61     2443.61     31.30 o 
   0  -2   8     1399.09     1341.78     34.07 o 
   1  -2   8     1304.43     1332.65     16.47 o 
   2  -2   8      334.44      341.19      9.63 o 
   3  -2   8       16.41       22.73      6.50 o 
   4  -2   8      217.32      244.33     11.42 o 
   5  -2   8      596.17      611.18     16.54 o 
   6  -2   8      211.50      218.05     11.60 o 
   7  -2   8       81.65       84.60     35.99 o 
  -9  -1   8        1.64       -2.11      6.01 o 
  -8  -1   8       86.12       93.76     13.05 o 
  -7  -1   8      161.08      171.11     13.89 o 
  -6  -1   8      120.71      121.68      8.27 o 
  -5  -1   8       75.10       86.41      8.38 o 
  -4  -1   8      321.33      357.20     11.71 o 
  -3  -1   8      162.34      169.72      5.26 o 
  -2  -1   8       91.62      101.31      3.55 o 
  -1  -1   8      127.44      130.22      4.89 o 
   0  -1   8      461.93      462.49     10.69 o 
   1  -1   8       18.70       15.89      4.70 o 
   2  -1   8       89.79       88.82      5.94 o 
   3  -1   8      250.94      256.44     10.82 o 
   4  -1   8        7.34        0.81      4.76 o 
   5  -1   8       22.72       27.90      7.67 o 
   6  -1   8       16.12       18.12      7.23 o 
   7  -1   8        8.58        9.10     10.05 o 
 -10   0   8        9.67        4.63      7.03 o 
  -9   0   8       65.06       82.83     11.32 o 
  -8   0   8      222.85      238.68     17.59 o 
  -7   0   8       40.41       48.95      6.55 o 
  -6   0   8       97.87      109.87      6.83 o 
  -5   0   8      560.28      580.31     11.68 o 
  -4   0   8      244.45      277.65     11.57 o 
  -3   0   8      544.70      568.95      8.10 o 
  -2   0   8      327.05      329.40      6.14 o 
  -1   0   8     1214.69     1193.23     18.24 o 
   0   0   8      877.89      928.71     12.06 o 
   1   0   8       24.57       24.41      4.79 o 
   2   0   8      114.36      129.40      6.33 o 
   3   0   8      768.30      805.86     17.41 o 
   4   0   8      258.78      266.56     23.81 o 
   5   0   8       66.80       61.59      7.82 o 
   6   0   8       23.59       12.08     14.28 o 
   7   0   8       20.51        8.88     11.52 o 
 -10   1   8       27.09        6.85      8.24 o 
  -9   1   8      106.04      126.55      9.44 o 
  -8   1   8      371.10      407.32     12.59 o 
  -7   1   8      349.14      391.66     11.13 o 
  -6   1   8      335.52      388.39      9.81 o 
  -5   1   8      334.94      373.58      8.86 o 
  -4   1   8      767.02      802.06     13.21 o 
  -3   1   8      422.23      441.53      6.54 o 
  -2   1   8      561.77      558.05     10.71 o 
  -1   1   8      473.52      478.51     11.40 o 
   0   1   8      563.87      560.11      8.84 o 
   1   1   8      696.51      729.96     13.68 o 
   2   1   8      126.18      135.45      7.05 o 
   3   1   8      291.07      301.24     13.72 o 
   4   1   8      190.09      192.44      9.36 o 
   5   1   8       54.13       53.96      8.73 o 
   6   1   8       25.52       14.09     19.06 o 
 -10   2   8        8.41        0.92      5.75 o 
  -9   2   8        4.15        1.85      4.80 o 
  -8   2   8        6.87        7.13      5.50 o 
  -7   2   8       38.52       34.11      5.78 o 
  -6   2   8        7.40        4.85      4.44 o 
  -5   2   8       16.97       16.07      4.45 o 
  -4   2   8       11.88       14.30      3.07 o 
  -3   2   8       34.05       38.29      3.34 o 
  -2   2   8      328.29      377.07      8.03 o 
  -1   2   8       86.12       75.05     11.03 o 
   0   2   8        1.24        1.03      1.94 o 
   1   2   8       97.52      104.03      5.75 o 
   2   2   8       31.60       29.60      4.30 o 
   3   2   8        6.42        3.60      4.14 o 
   4   2   8        0.61        2.13      5.32 o 
   5   2   8        1.48        0.94      6.43 o 
 -10   3   8      135.71      131.05     12.91 o 
  -9   3   8      253.91      249.20     15.48 o 
  -8   3   8      305.11      292.29     18.00 o 
  -7   3   8       69.73       84.65      7.22 o 
  -6   3   8      112.40      121.52     12.81 o 
  -5   3   8      213.99      191.97     17.49 o 
  -4   3   8      374.16      380.42     13.45 o 
  -3   3   8      448.66      466.54     20.31 o 
  -2   3   8      814.74      842.75     34.77 o 
  -1   3   8      944.02      876.80     69.92 o 
   0   3   8       75.25       75.48      8.83 o 
   1   3   8      141.62      147.19      5.68 o 
   2   3   8      252.83      260.50     15.67 o 
   3   3   8      105.37       94.02      7.21 o 
   4   3   8       47.89       28.95     21.96 o 
   5   3   8       43.18       14.20     15.46 o 
 -10   4   8       22.06       13.64      5.67 o 
  -9   4   8        0.45        1.45      3.28 o 
  -8   4   8       68.47       56.36     15.70 o 
  -7   4   8       43.26       38.25      4.44 o 
  -6   4   8       42.62       57.77     10.08 o 
  -5   4   8       23.76       28.65     10.47 o 
  -4   4   8       20.31       21.71     10.05 o 
  -3   4   8       23.92       29.18     10.68 o 
  -2   4   8       66.97       78.89     13.61 o 
  -1   4   8        5.28        3.76      1.91 o 
   0   4   8       66.52       50.93     16.55 o 
   1   4   8       28.91       23.75      4.24 o 
   2   4   8       17.71       19.57      4.20 o 
   3   4   8       25.33       27.07      8.52 o 
   4   4   8        4.27        4.49      5.15 o 
 -10   5   8       41.48        0.42     11.80 o 
  -9   5   8        9.72       -1.47     11.66 o 
  -8   5   8        2.66        0.84     10.96 o 
  -7   5   8        3.38        2.49     10.73 o 
  -6   5   8       42.98       46.90      9.66 o 
  -5   5   8      153.70      171.31     24.15 o 
  -4   5   8      295.60      320.57     20.66 o 
  -3   5   8      323.21      365.18     31.62 o 
  -2   5   8        1.65        7.82     10.61 o 
  -1   5   8        0.47        2.51     10.33 o 
   0   5   8       57.01       40.61     11.90 o 
   1   5   8       52.24       36.27      6.54 o 
   2   5   8       26.52       14.11      4.20 o 
   3   5   8       28.88       14.45      6.72 o 
  -9   6   8       10.41        3.77     14.87 o 
  -8   6   8       43.46       41.73     31.62 o 
  -7   6   8       39.42       32.87     23.46 o 
  -6   6   8       55.96       62.62     22.55 o 
  -5   6   8      126.77      162.24     18.15 o 
  -4   6   8      183.50      197.28     19.83 o 
  -3   6   8        9.23       17.45     12.91 o 
  -2   6   8       27.40       41.26     15.22 o 
  -1   6   8       69.61       95.71     18.85 o 
   0   6   8       50.98       73.58     19.41 o 
   1   6   8       62.46       85.45     21.57 o 
  -8   7   8        1.82        3.51      9.22 o 
  -7   7   8        0.24        1.12     15.57 o 
  -6   7   8       13.64        8.38     12.57 o 
  -5   7   8       52.82       71.21     16.61 o 
  -4   7   8       11.73        8.10     12.57 o 
  -3   7   8       39.46       44.75     26.32 o 
  -2   7   8        0.19       -1.33     11.52 o 
  -1   7   8        3.51        5.17     22.69 o 
   0   7   8        0.13      -15.99     27.02 o 
  -7   8   8       24.90       42.65     16.82 o 
  -6   8   8       60.51       71.42     18.64 o 
  -5   8   8        6.67        2.37     11.66 o 
  -4   8   8        0.98       -5.38     13.26 o 
  -3   8   8       10.24       12.22     15.15 o 
   0 -10   9       59.48       58.94     11.31 o 
   1 -10   9       81.43       93.22     11.93 o 
   2 -10   9      167.25      169.76     20.48 o 
   3 -10   9      170.15      181.63     13.86 o 
   4 -10   9       72.85       83.56     14.45 o 
  -2  -9   9      104.59      119.47     13.04 o 
  -1  -9   9        0.75        1.80      7.26 o 
   0  -9   9       60.56       76.44     11.08 o 
   1  -9   9      160.44      174.29     21.82 o 
   2  -9   9       76.67       84.68     29.11 o 
   3  -9   9       43.24       60.67     12.15 o 
   4  -9   9       30.13       38.33     11.80 o 
   6  -9   9        3.41        6.91     10.89 o 
  -4  -8   9       22.59       10.12     17.73 o 
  -3  -8   9       17.56       22.76     17.52 o 
  -2  -8   9       30.17       33.84      9.51 o 
  -1  -8   9      106.41      110.43     11.23 o 
   0  -8   9      234.23      258.30     13.71 o 
   1  -8   9      108.02      118.30     10.76 o 
   2  -8   9        7.56        6.77      8.45 o 
   3  -8   9       22.97       29.53     10.54 o 
   5  -8   9       38.37       46.91     12.78 o 
   6  -8   9        7.32       11.05      7.63 o 
  -5  -7   9      112.23      104.13     11.87 o 
  -4  -7   9      413.99      376.77     39.20 o 
  -3  -7   9      245.74      192.49     21.89 o 
  -2  -7   9      265.31      289.54     13.69 o 
  -1  -7   9      314.43      332.84     14.41 o 
   0  -7   9      312.08      344.96     21.64 o 
   1  -7   9      270.86      270.21     15.85 o 
   2  -7   9       75.76       90.13     12.71 o 
   3  -7   9      344.73      373.21     26.46 o 
   4  -7   9      261.84      285.11     17.45 o 
   5  -7   9       18.70       16.21      7.29 o 
   6  -7   9       44.27       43.95      9.23 o 
   7  -7   9      103.39      115.70     14.58 o 
  -6  -6   9        1.27        0.28      7.33 o 
  -5  -6   9       10.55       10.75      5.52 o 
  -4  -6   9       27.27       24.51     12.64 o 
  -3  -6   9        9.57        9.08      4.51 o 
  -2  -6   9       39.77       20.84     16.89 o 
  -1  -6   9       58.74       49.18      8.17 o 
   0  -6   9       53.09       54.37      8.95 o 
   1  -6   9       77.01       68.69     10.19 o 
   2  -6   9       12.37       15.36     13.12 o 
   3  -6   9        8.26        8.66      8.52 o 
   4  -6   9        9.58        3.14      3.95 o 
   5  -6   9        0.71       -0.01      1.34 o 
   6  -6   9       47.46       32.56      9.91 o 
   7  -6   9        0.09        2.15      4.25 o 
  -7  -5   9       88.10       91.59     11.73 o 
  -6  -5   9      254.15      268.49     14.10 o 
  -5  -5   9      290.14      284.34     12.78 o 
  -4  -5   9      545.12      538.01     21.92 o 
  -3  -5   9      294.90      307.87      8.94 o 
  -2  -5   9       58.49       58.69      2.58 o 
  -1  -5   9      297.01      295.62     14.38 o 
   0  -5   9      191.57      194.21     10.16 o 
   1  -5   9      531.53      519.88     25.13 o 
   2  -5   9      682.93      664.32     21.57 o 
   3  -5   9      167.20      188.07      9.03 o 
   4  -5   9       60.95       63.64      7.94 o 
   5  -5   9       86.16      104.66      9.14 o 
   6  -5   9       41.62       31.72     25.45 o 
   7  -5   9       58.32       58.52     37.70 o 
  -8  -4   9       15.78       11.59      9.21 o 
  -7  -4   9      168.40      177.53     19.13 o 
  -6  -4   9      371.59      362.25     16.41 o 
  -5  -4   9      210.42      228.98     15.71 o 
  -4  -4   9       14.23       11.15      4.21 o 
  -3  -4   9        4.54        3.90      2.85 o 
  -2  -4   9      172.96      176.06      6.34 o 
  -1  -4   9      335.29      341.72     13.85 o 
   0  -4   9      657.18      652.52     20.25 o 
   1  -4   9      430.56      390.29     20.31 o 
   2  -4   9      306.02      303.01      8.25 o 
   3  -4   9       29.86       32.63      6.04 o 
   4  -4   9       35.40       21.98      6.50 o 
   5  -4   9       17.68       24.42      6.60 o 
   6  -4   9       83.68       91.75     11.82 o 
   7  -4   9       61.14       40.16     27.44 o 
  -8  -3   9       76.66       81.75     13.33 o 
  -7  -3   9       16.43       26.74      9.28 o 
  -6  -3   9       36.25       33.08     20.35 o 
  -5  -3   9       88.17       78.51     41.71 o 
  -4  -3   9       11.89       11.31      4.27 o 
  -3  -3   9       30.90       22.45      5.84 o 
  -2  -3   9        5.61        7.82      2.70 o 
  -1  -3   9      210.93      228.90      9.34 o 
   0  -3   9      357.40      333.81      7.18 o 
   1  -3   9       13.55       15.12      3.93 o 
   2  -3   9        0.34        1.49      3.72 o 
   3  -3   9       29.64       24.55      5.64 o 
   4  -3   9        1.69       -0.13      4.48 o 
   5  -3   9       33.57       28.95      6.82 o 
   6  -3   9       11.83        6.65      6.62 o 
   7  -3   9        4.83        5.09      8.47 o 
  -9  -2   9       86.54       93.69     23.18 o 
  -8  -2   9      331.61      337.18     21.01 o 
  -7  -2   9      366.49      406.86     19.76 o 
  -6  -2   9       33.64       40.32      7.01 o 
  -5  -2   9       63.76       50.68      7.75 o 
  -4  -2   9      223.68      246.12     10.93 o 
  -3  -2   9      769.31      809.87     16.62 o 
  -2  -2   9      906.37      960.04     21.69 o 
  -1  -2   9     1066.94     1108.86     18.06 o 
   0  -2   9     1424.69     1439.69     31.17 o 
   1  -2   9      204.58      218.85      8.16 o 
   2  -2   9      308.17      307.45     10.85 o 
   3  -2   9        3.12        4.01      4.13 o 
   4  -2   9      341.41      356.65     20.38 o 
   5  -2   9      262.07      258.28     13.78 o 
   6  -2   9      117.10      125.34     12.85 o 
   7  -2   9       34.55       42.02     11.11 o 
  -9  -1   9       12.06       10.12     11.24 o 
  -8  -1   9       23.72       23.60     16.82 o 
  -7  -1   9       27.25       21.29      7.35 o 
  -6  -1   9       18.35       23.58      6.33 o 
  -5  -1   9        8.47        7.05      4.95 o 
  -4  -1   9      134.04      127.34      8.17 o 
  -3  -1   9      239.53      237.50      5.95 o 
  -2  -1   9       79.31       73.56      4.16 o 
  -1  -1   9      156.97      155.11      5.87 o 
   0  -1   9      150.72      140.57      6.26 o 
   1  -1   9        1.48        0.61      2.50 o 
   2  -1   9      129.93      137.46      7.98 o 
   3  -1   9        9.24        5.86      4.32 o 
   4  -1   9       31.74       35.82      7.95 o 
   5  -1   9       56.83       65.99      7.98 o 
   6  -1   9        7.51       -2.21      7.60 o 
 -10   0   9       27.14       16.59      8.11 o 
  -9   0   9       48.80       41.42     16.38 o 
  -8   0   9       49.62       52.88     10.65 o 
  -7   0   9       49.65       50.12     11.31 o 
  -6   0   9        2.53        4.68      5.20 o 
  -5   0   9      322.73      354.93     15.25 o 
  -4   0   9      580.44      613.34     16.00 o 
  -3   0   9      230.56      260.10      6.63 o 
  -2   0   9      455.02      476.26      9.64 o 
  -1   0   9      440.68      444.71      9.56 o 
   0   0   9      314.79      297.48      7.47 o 
   1   0   9      200.98      193.94      6.59 o 
   2   0   9      188.32      205.14      7.27 o 
   3   0   9      386.38      384.32     13.01 o 
   4   0   9      139.18      139.41     13.75 o 
   5   0   9       23.36        7.24      6.88 o 
   6   0   9       10.09       12.02     12.36 o 
 -10   1   9       28.44       14.96     11.98 o 
  -9   1   9       35.07       13.52     11.56 o 
  -8   1   9       89.61       94.22     10.21 o 
  -7   1   9       41.26       42.65      8.08 o 
  -6   1   9      201.53      236.31     10.49 o 
  -5   1   9      469.12      485.80     12.21 o 
  -4   1   9      609.21      620.40     10.08 o 
  -3   1   9      596.16      594.82     11.81 o 
  -2   1   9      389.81      402.36      6.96 o 
  -1   1   9       15.99       12.41      3.19 o 
   0   1   9      326.50      343.47      7.36 o 
   1   1   9      211.94      233.84      7.87 o 
   2   1   9      204.36      196.61     13.96 o 
   3   1   9      330.76      327.78     10.67 o 
   4   1   9      123.48      113.44      9.74 o 
   5   1   9       28.77       23.06     23.32 o 
 -10   2   9        0.10        1.09      5.22 o 
  -9   2   9       20.34        8.04      7.59 o 
  -8   2   9        7.80        3.41      4.41 o 
  -7   2   9        0.85        1.16      3.41 o 
  -6   2   9        1.02        1.51      3.28 o 
  -5   2   9        1.31        0.31      1.15 o 
  -4   2   9        0.17        1.74      1.42 o 
  -3   2   9       19.29       15.69      1.41 o 
  -2   2   9      135.29      133.59      5.21 o 
  -1   2   9      261.75      283.22     17.31 o 
   0   2   9       13.40        8.54      2.27 o 
   1   2   9       23.33       22.08      3.56 o 
   2   2   9       12.11        8.37      3.87 o 
   3   2   9        0.71       -0.74      4.51 o 
   4   2   9        1.75        0.70      4.56 o 
   5   2   9        2.56       -4.00      7.63 o 
 -10   3   9       53.27       22.29     16.77 o 
  -9   3   9       28.72       21.41      7.31 o 
  -8   3   9      113.35      108.41     10.20 o 
  -7   3   9      176.96      162.05     30.58 o 
  -6   3   9      139.80      127.64     21.83 o 
  -5   3   9      195.86      219.75     11.66 o 
  -4   3   9      433.88      449.37     20.94 o 
  -3   3   9       98.04      102.34     13.26 o 
  -2   3   9      189.68      175.94     11.37 o 
  -1   3   9      178.54      158.34     21.33 o 
   0   3   9      203.03      182.06     24.54 o 
   1   3   9      310.86      280.19     14.45 o 
   2   3   9      129.69      100.51      7.10 o 
   3   3   9       58.98       58.39      9.25 o 
   4   3   9       10.37       13.20      9.29 o 
 -10   4   9       41.97       12.38      4.90 o 
  -9   4   9       23.10       16.75      4.95 o 
  -8   4   9       45.54       25.03     14.80 o 
  -7   4   9       96.10      109.20     11.50 o 
  -6   4   9       52.40       65.17     12.23 o 
  -5   4   9       12.97       21.29     10.40 o 
  -4   4   9      185.30      210.06     17.80 o 
  -3   4   9      291.23      327.13     20.80 o 
  -2   4   9      158.85      188.70     25.76 o 
  -1   4   9       64.16       33.98     21.64 o 
   0   4   9       58.26       43.84      5.94 o 
   1   4   9       44.72       30.87      6.82 o 
   2   4   9       35.66       21.79      4.55 o 
   3   4   9        0.71        2.23      5.76 o 
  -9   5   9        8.91        0.63     12.15 o 
  -8   5   9       14.63       -2.51     19.90 o 
  -7   5   9        2.00        2.10      7.36 o 
  -6   5   9       57.40       56.20     13.47 o 
  -5   5   9       68.41       70.51     14.17 o 
  -4   5   9      107.89      121.54     16.68 o 
  -3   5   9        9.83       13.68     11.38 o 
  -2   5   9        1.31       -0.14      7.68 o 
  -1   5   9       74.19       79.37     17.31 o 
   0   5   9       40.55       50.26     17.31 o 
   1   5   9       16.29       27.99     26.88 o 
   2   5   9        9.47       17.17     17.87 o 
  -9   6   9       18.09        0.07     10.75 o 
  -8   6   9       38.62       30.47     23.32 o 
  -7   6   9       43.49       29.13     22.55 o 
  -6   6   9      128.60      172.15     20.18 o 
  -5   6   9      178.58      210.27     20.59 o 
  -4   6   9      152.02      176.13     20.38 o 
  -3   6   9       67.95       91.17     27.44 o 
  -2   6   9       55.83       79.65     27.78 o 
  -1   6   9       48.77       57.94     29.88 o 
   0   6   9       69.91       96.41     33.51 o 
  -7   7   9        0.59       -8.03     13.40 o 
  -6   7   9        8.89        8.10     13.05 o 
  -5   7   9        0.03       -3.77     12.57 o 
  -4   7   9       37.96       40.21     17.03 o 
  -3   7   9        3.48        2.72     12.64 o 
  -2   7   9        1.32        3.56     13.54 o 
   1 -10  10       78.97       93.62     15.92 o 
   2 -10  10       90.23       84.90     12.81 o 
   3 -10  10      100.84      106.04     16.61 o 
  -2  -9  10        8.22       15.21      9.87 o 
  -1  -9  10        0.65       -0.83      9.30 o 
   0  -9  10      110.67      132.70     16.68 o 
   1  -9  10      183.70      210.25     15.84 o 
   2  -9  10      128.66      146.00     13.07 o 
   3  -9  10       47.43       51.31     12.98 o 
   4  -9  10       28.08       33.51     19.62 o 
   5  -9  10        1.52        3.63     10.33 o 
  -3  -8  10        3.64        8.46      8.70 o 
  -2  -8  10        2.33        7.33      8.22 o 
  -1  -8  10       20.99       21.49     11.86 o 
   0  -8  10       74.70       95.46     14.38 o 
   1  -8  10       59.50       63.80     10.33 o 
   2  -8  10        4.56        5.17      9.15 o 
   3  -8  10        0.39        0.70     11.87 o 
   4  -8  10       33.76       46.35     12.50 o 
   5  -8  10        8.99       15.22     11.52 o 
  -5  -7  10       63.59        2.58     16.20 o 
  -4  -7  10      101.70        9.91     17.87 o 
  -3  -7  10       69.91       90.61     32.32 o 
  -2  -7  10      291.34      320.05     16.48 o 
  -1  -7  10      359.40      393.32     15.95 o 
   0  -7  10      395.32      423.22     15.85 o 
   1  -7  10      275.17      303.24     14.06 o 
   2  -7  10      174.65      209.64     22.83 o 
   3  -7  10       42.32       68.13     12.43 o 
   4  -7  10       12.98       14.31     10.19 o 
   5  -7  10      131.10      141.00     11.35 o 
   6  -7  10      192.88      191.35     19.48 o 
  -6  -6  10       17.62        9.15      7.05 o 
  -5  -6  10       33.64       25.12     15.67 o 
  -4  -6  10       41.72       40.85      7.24 o 
  -3  -6  10       61.94       47.64      5.03 o 
  -2  -6  10       63.02       62.41     10.13 o 
  -1  -6  10        0.68        0.94      6.96 o 
   0  -6  10       23.78       33.19      8.00 o 
   1  -6  10      187.12      204.75     21.64 o 
   2  -6  10        3.82        3.63      8.03 o 
   3  -6  10       15.53       10.89     14.10 o 
   4  -6  10       62.09       79.32      8.68 o 
   5  -6  10       19.24        8.24      7.96 o 
   6  -6  10        6.13        6.38      7.25 o 
   7  -6  10        4.18       -0.07      7.96 o 
  -7  -5  10       42.16       38.81     10.05 o 
  -6  -5  10      105.14      114.91     11.03 o 
  -5  -5  10       64.29       52.48     29.98 o 
  -4  -5  10      287.16      268.86      9.56 o 
  -3  -5  10      278.60      266.79     45.41 o 
  -2  -5  10      162.55      186.05     10.90 o 
  -1  -5  10      161.52      175.61      9.97 o 
   0  -5  10      366.64      384.24     16.41 o 
   1  -5  10      233.91      236.38     13.89 o 
   2  -5  10       32.30       34.91      9.77 o 
   3  -5  10      177.55      163.91     16.37 o 
   4  -5  10      369.17      386.58     13.47 o 
   5  -5  10      148.59      165.75     13.08 o 
   6  -5  10       44.71       29.00     21.33 o 
   7  -5  10       19.91       13.88     12.74 o 
  -7  -4  10      243.31      225.70     16.13 o 
  -6  -4  10      359.72      329.23     20.87 o 
  -5  -4  10      201.82      213.99     12.32 o 
  -4  -4  10      265.52      257.58     13.19 o 
  -3  -4  10      184.01      182.98      7.25 o 
  -2  -4  10      132.30      153.19      9.11 o 
  -1  -4  10      476.20      515.24     15.46 o 
   0  -4  10      479.99      479.46     17.17 o 
   1  -4  10       99.86      108.00      6.04 o 
   2  -4  10      274.16      261.28      7.82 o 
   3  -4  10      142.03      142.31     10.73 o 
   4  -4  10      183.85      187.51     11.75 o 
   5  -4  10      115.17      123.17      9.56 o 
   6  -4  10       37.59       23.69     17.91 o 
   7  -4  10       33.99       28.11      9.53 o 
  -8  -3  10       21.45       18.43     10.82 o 
  -7  -3  10        1.38        1.19     10.19 o 
  -6  -3  10        9.02        5.86      6.42 o 
  -5  -3  10        8.93       11.10      7.37 o 
  -4  -3  10       20.88       18.38      5.32 o 
  -3  -3  10       17.08       18.42      3.71 o 
  -2  -3  10       32.74       28.02      6.02 o 
  -1  -3  10       83.07       75.00      4.52 o 
   0  -3  10       24.12       19.30      3.02 o 
   1  -3  10       32.94       30.44      3.72 o 
   2  -3  10      124.20      118.55      5.29 o 
   3  -3  10       57.62       58.33      7.00 o 
   4  -3  10       10.84       13.71      5.87 o 
   5  -3  10        2.65        1.60      5.31 o 
   6  -3  10        6.54        3.37      7.39 o 
  -8  -2  10      337.85      319.66     20.31 o 
  -7  -2  10      284.24      299.42     17.24 o 
  -6  -2  10      155.43      184.93     13.12 o 
  -5  -2  10       54.44       71.41      9.35 o 
  -4  -2  10      170.83      164.80      9.33 o 
  -3  -2  10      657.99      716.10     13.96 o 
  -2  -2  10     1043.89     1085.16     16.15 o 
  -1  -2  10      501.19      507.21     10.57 o 
   0  -2  10      608.15      616.49     12.29 o 
   1  -2  10      120.68      122.99      7.36 o 
   2  -2  10      169.66      188.75      7.82 o 
   3  -2  10      321.44      330.40     10.98 o 
   4  -2  10      154.52      166.56      9.24 o 
   5  -2  10      144.82      153.25     11.57 o 
   6  -2  10       55.12       28.32     28.24 o 
  -9  -1  10       45.81       45.38     14.31 o 
  -8  -1  10       10.49        6.64      9.36 o 
  -7  -1  10       30.42       33.58     10.47 o 
  -6  -1  10       46.81       59.73      8.02 o 
  -5  -1  10        3.64        2.13      7.17 o 
  -4  -1  10        9.04       11.00      5.30 o 
  -3  -1  10      230.80      249.96      7.12 o 
  -2  -1  10      268.08      282.92      7.76 o 
  -1  -1  10        6.50       10.66      3.59 o 
   0  -1  10       32.48       35.28      4.43 o 
   1  -1  10        9.78       12.16      3.26 o 
   2  -1  10       46.43       52.55      5.49 o 
   3  -1  10       24.97       29.57      5.62 o 
   4  -1  10       27.70        8.64     13.19 o 
   5  -1  10        3.82        0.06      3.62 o 
   6  -1  10       24.61       15.39     16.20 o 
  -9   0  10       34.10        0.21      8.38 o 
  -8   0  10       50.94       73.79     20.87 o 
  -7   0  10        8.01        1.75      7.82 o 
  -6   0  10       10.19       12.89      6.34 o 
  -5   0  10      203.02      211.94     11.53 o 
  -4   0  10      670.65      691.79     10.96 o 
  -3   0  10      293.70      285.33      6.79 o 
  -2   0  10      248.89      258.26      7.15 o 
  -1   0  10        5.56        7.76      3.33 o 
   0   0  10       12.67       12.08      3.92 o 
   1   0  10      216.67      227.11      6.39 o 
   2   0  10      130.41      124.77      9.25 o 
   3   0  10      154.17      163.74     16.48 o 
   4   0  10      104.33      103.14      8.08 o 
   5   0  10        9.64        6.21      8.38 o 
  -9   1  10        7.64        3.14      6.43 o 
  -8   1  10       33.93       18.94     16.27 o 
  -7   1  10       88.70       96.79      9.69 o 
  -6   1  10       92.28      108.20      8.85 o 
  -5   1  10      327.96      309.64     19.51 o 
  -4   1  10      755.83      774.11     17.56 o 
  -3   1  10      269.10      277.72      5.92 o 
  -2   1  10       24.87       21.26      2.70 o 
  -1   1  10        7.33        6.41      2.99 o 
   0   1  10      214.96      251.20      8.84 o 
   1   1  10      246.77      268.82      9.23 o 
   2   1  10      192.78      204.72      8.14 o 
   3   1  10       73.72       69.54     14.31 o 
   4   1  10      110.97      120.13      9.09 o 
   5   1  10        8.72       -0.14      5.65 o 
  -9   2  10        1.14        0.37      4.26 o 
  -8   2  10        0.69        0.86      4.67 o 
  -7   2  10        0.01       -0.65      4.03 o 
  -6   2  10       15.70       10.49      6.30 o 
  -5   2  10        0.30        0.48      1.72 o 
  -4   2  10       25.83       20.34      3.70 o 
  -3   2  10       21.95       22.50      2.35 o 
  -2   2  10       42.25       39.23      4.75 o 
  -1   2  10       20.25       12.96      4.25 o 
   0   2  10        9.69        8.69      2.57 o 
   1   2  10        0.61        1.23      2.43 o 
   2   2  10        8.10        3.24      4.55 o 
   3   2  10        0.49       -1.71      5.07 o 
   4   2  10        0.83        4.80      5.36 o 
  -9   3  10       22.49       10.39      5.83 o 
  -8   3  10       61.63       41.39     23.46 o 
  -7   3  10      148.66      121.78     31.24 o 
  -6   3  10      234.66      258.37     13.49 o 
  -5   3  10      138.14      104.98     11.64 o 
  -4   3  10        2.49        6.07      8.80 o 
  -3   3  10       33.13       24.78     11.31 o 
  -2   3  10       44.97       43.98      3.92 o 
  -1   3  10      239.34      202.97     44.68 o 
   0   3  10      265.40      198.91     57.07 o 
   1   3  10       76.28       59.42      8.04 o 
   2   3  10      110.05       82.00      6.93 o 
   3   3  10       16.37        9.70      5.10 o 
  -9   4  10       24.32       -0.14     15.92 o 
  -8   4  10       10.28       -0.42     10.61 o 
  -7   4  10       71.89       55.49     40.07 o 
  -6   4  10       17.33        9.41      9.32 o 
  -5   4  10       22.46       27.16     12.01 o 
  -4   4  10       59.54       58.71     14.10 o 
  -3   4  10       30.26       38.47     13.05 o 
  -2   4  10       47.13       62.41     15.01 o 
  -1   4  10       73.70       95.01     26.95 o 
   0   4  10       37.53       33.72     23.88 o 
   1   4  10       19.74       21.57     24.22 o 
   2   4  10        4.11        6.91     15.01 o 
  -8   5  10       22.66       15.98     14.94 o 
  -7   5  10        8.43        6.99      9.11 o 
  -6   5  10        0.14        1.05      9.28 o 
  -5   5  10       19.39       15.78     12.36 o 
  -4   5  10        0.16        0.21      8.59 o 
  -3   5  10       17.18       26.46     14.24 o 
  -2   5  10       48.46       62.76     17.24 o 
  -1   5  10        8.07        9.28     20.94 o 
   0   5  10       27.34       37.84     18.78 o 
  -8   6  10       18.42       23.74     15.50 o 
  -7   6  10       41.42       48.24     16.34 o 
  -6   6  10       39.28       59.13     16.41 o 
  -5   6  10       23.29       24.99     14.94 o 
  -4   6  10       66.58       97.66     19.41 o 
  -3   6  10      105.99      129.15     21.57 o 
  -2   6  10       43.88       54.59     19.41 o 
  -1   6  10       23.99       24.01     17.66 o 
  -1  -9  11       16.74       16.01     10.13 o 
   0  -9  11       34.03       32.20     10.85 o 
   1  -9  11      136.75      148.23     15.48 o 
   2  -9  11      112.23      135.24     14.14 o 
   3  -9  11       18.94       15.78     19.20 o 
   4  -9  11        3.62       -1.75      9.77 o 
  -3  -8  11       18.46        6.30      8.65 o 
  -2  -8  11        0.23        0.88      6.46 o 
  -1  -8  11       16.64        5.77      8.06 o 
   0  -8  11       48.93       18.94     23.53 o 
   1  -8  11       15.32        4.53      7.67 o 
   2  -8  11        0.27        3.07     14.31 o 
   3  -8  11        5.83        9.91     10.47 o 
   4  -8  11       26.01       27.58     12.57 o 
  -4  -7  11       39.05        1.61     22.69 o 
  -3  -7  11      122.54      141.30     12.78 o 
  -2  -7  11      216.84      215.40     13.90 o 
  -1  -7  11      282.22      302.71     16.33 o 
   0  -7  11      330.28      344.97     18.12 o 
   1  -7  11      200.39      222.83     16.63 o 
   2  -7  11       41.61       50.26     12.01 o 
   3  -7  11       10.30        6.77      9.49 o 
   4  -7  11       43.71       57.45     13.61 o 
   5  -7  11      165.12      178.23     18.64 o 
  -5  -6  11        1.02       -3.42     24.08 o 
  -4  -6  11       19.49       31.76     17.73 o 
  -3  -6  11       33.53       15.04     19.44 o 
  -2  -6  11       36.87       16.48     20.80 o 
  -1  -6  11       59.03       69.18      9.47 o 
   0  -6  11       66.56       78.61     12.07 o 
   1  -6  11       25.00       23.25      9.84 o 
   2  -6  11        3.30        0.70     10.89 o 
   3  -6  11        3.97        7.26      8.94 o 
   4  -6  11       49.34       53.54     12.85 o 
   5  -6  11       42.43       25.33     21.85 o 
   6  -6  11       11.11       12.90     12.43 o 
  -6  -5  11       32.83       22.24     15.85 o 
  -5  -5  11       41.62       27.05     20.70 o 
  -4  -5  11      186.11      161.19     11.03 o 
  -3  -5  11      299.71      260.67     26.28 o 
  -2  -5  11      173.56      172.25     11.16 o 
  -1  -5  11       95.65      117.36     10.02 o 
   0  -5  11      128.93      145.95     10.38 o 
   1  -5  11        7.43        6.28     12.85 o 
   2  -5  11        3.68        7.96      8.17 o 
   3  -5  11      199.66      180.07     19.76 o 
   4  -5  11      139.10      153.33     10.43 o 
   5  -5  11       39.50       33.43     24.12 o 
   6  -5  11       12.27        8.39      8.03 o 
  -7  -4  11       47.13       40.21     10.05 o 
  -6  -4  11      178.67      185.40     11.15 o 
  -5  -4  11      216.95      233.45     17.07 o 
  -4  -4  11      165.21      170.81     12.43 o 
  -3  -4  11      270.47      272.61     11.22 o 
  -2  -4  11      320.70      349.90     12.84 o 
  -1  -4  11      215.69      242.27     12.08 o 
   0  -4  11       24.59       34.70      8.66 o 
   1  -4  11       83.18       76.62      7.33 o 
   2  -4  11      349.59      302.22     22.20 o 
   3  -4  11      294.68      281.20     14.20 o 
   4  -4  11      144.74      166.32     10.20 o 
   5  -4  11       36.64       21.12     18.67 o 
   6  -4  11       31.24       22.61     19.48 o 
  -8  -3  11        1.03        4.82      8.87 o 
  -7  -3  11        0.08        4.54      7.68 o 
  -6  -3  11        0.19       -2.91      5.65 o 
  -5  -3  11        8.66        3.75      5.02 o 
  -4  -3  11       35.74       32.53      6.16 o 
  -3  -3  11        0.86        0.14      4.27 o 
  -2  -3  11        0.41       -4.64      4.88 o 
  -1  -3  11       41.12       38.33      3.51 o 
   0  -3  11       20.02       16.94      3.40 o 
   1  -3  11        8.30        7.36      3.94 o 
   2  -3  11        1.90        0.39      2.80 o 
   3  -3  11        0.02        0.80      4.15 o 
   4  -3  11        0.08        8.75      5.81 o 
   5  -3  11        0.02        3.28      9.42 o 
   6  -3  11        3.44        2.11      6.54 o 
  -8  -2  11      114.16      108.00     15.01 o 
  -7  -2  11      237.68      249.12     13.82 o 
  -6  -2  11      173.94      210.20     14.94 o 
  -5  -2  11      102.83      131.63      9.23 o 
  -4  -2  11      145.17      147.48      6.68 o 
  -3  -2  11      500.99      535.40     17.87 o 
  -2  -2  11      295.44      305.97      7.96 o 
  -1  -2  11       81.50       94.66      5.45 o 
   0  -2  11      395.86      396.92     16.96 o 
   1  -2  11      527.75      532.84     24.78 o 
   2  -2  11      261.19      265.04      9.88 o 
   3  -2  11       53.18       38.72     27.02 o 
   4  -2  11      112.85      130.37     13.40 o 
   5  -2  11       30.80       12.91     14.80 o 
  -8  -1  11       39.81        0.21      7.96 o 
  -7  -1  11       37.01       33.93     16.82 o 
  -6  -1  11       20.12       19.25      8.67 o 
  -5  -1  11       23.88       26.88      6.97 o 
  -4  -1  11       50.67       53.33      7.75 o 
  -3  -1  11      389.07      374.07      9.99 o 
  -2  -1  11      306.11      324.78      9.33 o 
  -1  -1  11       84.74       88.18      5.52 o 
   0  -1  11      114.02      124.41     10.02 o 
   1  -1  11      154.45      154.98      6.82 o 
   2  -1  11       58.91       63.60      5.12 o 
   3  -1  11       31.31       29.39      6.62 o 
   4  -1  11        2.07       -2.09      4.83 o 
   5  -1  11       25.69       32.60     25.45 o 
  -9   0  11       16.40        0.00      6.63 o 
  -8   0  11       36.28       -0.49     13.33 o 
  -7   0  11       50.74       62.98     11.73 o 
  -6   0  11        7.06        6.52      9.19 o 
  -5   0  11       95.51      102.93      5.96 o 
  -4   0  11      302.43      305.22      7.70 o 
  -3   0  11       65.29       58.87      4.41 o 
  -2   0  11       29.74       28.69      4.31 o 
  -1   0  11       98.45      108.22      9.08 o 
   0   0  11      179.54      198.47      8.84 o 
   1   0  11       21.70       21.92      4.37 o 
   2   0  11       68.29       82.21      6.50 o 
   3   0  11       59.48       66.83      6.69 o 
   4   0  11        3.83       -1.88      7.22 o 
  -9   1  11       23.45       18.68     20.49 o 
  -8   1  11       14.95       -0.16      5.05 o 
  -7   1  11       68.70       77.93     11.03 o 
  -6   1  11      127.90      130.95     12.81 o 
  -5   1  11      490.83      480.36     16.53 o 
  -4   1  11      498.92      480.17     22.23 o 
  -3   1  11      200.01      231.00      8.13 o 
  -2   1  11      132.83      142.88      5.32 o 
  -1   1  11      213.37      237.68     10.61 o 
   0   1  11      167.16      186.47      7.92 o 
   1   1  11      176.95      184.15      8.15 o 
   2   1  11       70.31       68.18      5.52 o 
   3   1  11       64.61       68.74      7.11 o 
   4   1  11       69.46       66.73      8.35 o 
  -9   2  11        2.80       -0.17      4.70 o 
  -8   2  11        0.01        0.50      4.40 o 
  -7   2  11        1.32       -0.26      3.62 o 
  -6   2  11        1.06        0.85      1.78 o 
  -5   2  11        2.18        1.38      1.47 o 
  -4   2  11        1.94        2.46      1.98 o 
  -3   2  11        6.22        4.46      2.62 o 
  -2   2  11        3.07        0.86      2.00 o 
  -1   2  11        0.14        0.56      2.27 o 
   0   2  11        1.17       -2.15      4.79 o 
   1   2  11        0.79        3.67      3.25 o 
   2   2  11        2.22        4.89      4.49 o 
   3   2  11        0.08        0.72      3.85 o 
  -9   3  11       19.65       -0.28     16.34 o 
  -8   3  11       44.11       -0.63     11.31 o 
  -7   3  11      235.33      279.00     16.05 o 
  -6   3  11      234.79      244.48     14.32 o 
  -5   3  11       48.41       70.37     20.73 o 
  -4   3  11       16.86       28.34     11.80 o 
  -3   3  11       86.38       97.39     22.55 o 
  -2   3  11      108.24      121.89     16.96 o 
  -1   3  11      144.86      181.44     19.06 o 
   0   3  11      123.53      142.13     19.97 o 
   1   3  11       82.34       52.54     31.00 o 
   2   3  11       41.78       30.05      8.60 o 
  -8   4  11       18.19        1.82     12.78 o 
  -7   4  11       58.63       26.43     29.63 o 
  -6   4  11       29.36       42.65     13.89 o 
  -5   4  11        9.99        7.96     11.24 o 
  -3   4  11       40.18       51.80     15.36 o 
  -2   4  11       40.35       50.19     15.78 o 
  -1   4  11       42.20       37.21     15.99 o 
   0   4  11       37.75       36.72     17.31 o 
   1   4  11        8.58       16.61     16.06 o 
  -7   5  11        6.64        9.08     12.91 o 
  -6   5  11        3.02       -3.35     11.17 o 
  -5   5  11        1.01        5.10     18.36 o 
  -4   5  11       19.80       20.18     14.31 o 
  -3   5  11       29.70       40.07     16.82 o 
  -2   5  11       18.88       29.53     16.55 o 
  -1   5  11       16.98       33.30     17.94 o 
  -5   6  11       23.35       32.32     16.48 o 
  -4   6  11       49.70       63.04     19.34 o 
  -2  -8  12        4.33        1.48     10.13 o 
  -1  -8  12        0.19        2.99     10.57 o 
   0  -8  12       13.43        1.62      7.23 o 
   1  -8  12       14.77       20.78     10.06 o 
   2  -8  12        6.19        4.33     10.40 o 
   3  -8  12        4.66        2.23     10.12 o 
  -4  -7  12       55.88       -1.33      9.70 o 
  -3  -7  12      101.00      122.25     13.07 o 
  -2  -7  12       62.87       28.97     28.87 o 
  -1  -7  12      167.18      175.67     14.95 o 
   0  -7  12      171.32      181.44     13.47 o 
   1  -7  12      107.85      127.54     12.31 o 
   2  -7  12       69.01       78.19     13.75 o 
   3  -7  12       33.17       44.75     13.12 o 
   4  -7  12       58.36       64.64     15.22 o 
  -5  -6  12        4.80        3.63     15.71 o 
  -4  -6  12        3.32        1.49      6.75 o 
  -3  -6  12       27.66        8.03     14.97 o 
  -2  -6  12      110.58      106.54     11.41 o 
  -1  -6  12       84.90       89.55     10.55 o 
   0  -6  12        2.02       -0.79      5.81 o 
   1  -6  12        1.35        4.75     13.54 o 
   2  -6  12       15.54       17.59     10.26 o 
   3  -6  12        6.90        6.98      9.49 o 
   4  -6  12        6.74        0.00      6.28 o 
   5  -6  12       26.73       16.10     15.36 o 
  -6  -5  12       45.16        4.12     15.57 o 
  -5  -5  12       83.29        1.68     13.54 o 
  -4  -5  12       36.50       10.59     18.53 o 
  -3  -5  12      103.41       93.64     10.29 o 
  -2  -5  12      103.72      111.44     10.37 o 
  -1  -5  12       38.63       46.92      8.39 o 
   0  -5  12       53.07       67.88      8.92 o 
   1  -5  12       33.14       27.99      9.98 o 
   2  -5  12       68.57       67.58     11.66 o 
   3  -5  12       98.02      100.88     13.33 o 
   4  -5  12       90.22      104.23     13.68 o 
   5  -5  12       16.68        5.66      8.67 o 
  -6  -4  12      125.33      106.46     10.65 o 
  -5  -4  12      164.92      159.26      9.89 o 
  -4  -4  12      218.84      225.40     10.07 o 
  -3  -4  12      352.79      351.24     13.93 o 
  -2  -4  12      103.56      128.15     11.85 o 
  -1  -4  12       10.43       17.96      6.59 o 
   0  -4  12       36.29       41.00      6.84 o 
   1  -4  12      146.14      141.85     15.95 o 
   2  -4  12      138.93      122.16      8.06 o 
   3  -4  12      168.23      154.34      7.65 o 
   4  -4  12       88.09       99.27     14.03 o 
   5  -4  12       28.30       15.12     14.07 o 
  -7  -3  12       16.15       10.89      9.01 o 
  -6  -3  12        1.57        1.02      7.11 o 
  -5  -3  12        5.92        3.53      5.63 o 
  -4  -3  12        0.88        1.08      3.40 o 
  -3  -3  12        2.60        5.45      5.93 o 
  -2  -3  12        2.20       -0.31      3.15 o 
  -1  -3  12        0.25        1.61      2.54 o 
   0  -3  12        3.64        3.53      3.50 o 
   1  -3  12       19.14       15.22      5.42 o 
   2  -3  12       11.98        9.17      4.73 o 
   3  -3  12        1.41       -1.14      3.53 o 
   4  -3  12        5.19        1.07      5.85 o 
   5  -3  12        0.01        2.83      6.12 o 
  -8  -2  12       80.18       81.26     14.59 o 
  -7  -2  12      189.43      187.23     16.68 o 
  -6  -2  12      174.88      195.47     11.98 o 
  -5  -2  12      143.95      156.14     12.60 o 
  -4  -2  12       48.06       56.21      6.30 o 
  -3  -2  12       60.11       65.11     10.82 o 
  -2  -2  12       54.52       66.96      6.11 o 
  -1  -2  12      141.88      160.16      6.42 o 
   0  -2  12      229.65      226.25      9.77 o 
   1  -2  12      288.47      278.69     18.36 o 
   2  -2  12      152.14      155.22      7.04 o 
   3  -2  12       66.52       79.50      7.08 o 
   4  -2  12        7.90        2.56      5.29 o 
  -8  -1  12       42.27       -0.35      8.59 o 
  -7  -1  12       34.50       21.33     19.02 o 
  -6  -1  12       63.97       63.48      9.24 o 
  -5  -1  12      117.48      120.69      6.85 o 
  -4  -1  12       15.67       14.87      3.82 o 
  -3  -1  12       31.98       34.54      4.49 o 
  -2  -1  12      131.51      148.35      6.58 o 
  -1  -1  12       81.67       84.72      8.86 o 
   0  -1  12       17.13       18.69      6.02 o 
   1  -1  12       67.36       80.75      7.09 o 
   2  -1  12       84.64       91.65      8.88 o 
   3  -1  12       11.06        4.40      4.79 o 
   4  -1  12        2.77        0.60      4.61 o 
  -8   0  12       26.48       10.67     10.82 o 
  -7   0  12       36.58       35.84     10.62 o 
  -6   0  12        0.30        0.24      3.63 o 
  -5   0  12        2.13        4.66      3.12 o 
  -4   0  12       19.57       20.82      3.59 o 
  -3   0  12       30.94       34.81      4.80 o 
  -2   0  12       26.23       28.14      5.31 o 
  -1   0  12       66.36       66.42      8.28 o 
   0   0  12       59.18       68.08      7.86 o 
   1   0  12       42.67       54.58     10.93 o 
   2   0  12       10.83        9.47      5.03 o 
   3   0  12       15.28        0.35      4.40 o 
  -8   1  12        8.24        0.00      5.41 o 
  -7   1  12      103.35      101.28     10.55 o 
  -6   1  12      115.24       94.92     13.14 o 
  -5   1  12       75.94       64.37      4.79 o 
  -4   1  12      148.68      154.26     10.34 o 
  -3   1  12      247.64      245.83     13.31 o 
  -2   1  12       95.25       98.61      6.51 o 
  -1   1  12       59.29       67.58      9.67 o 
   0   1  12      114.80      128.11      7.94 o 
   1   1  12       97.47       89.60     11.15 o 
   2   1  12       21.12       13.30      7.08 o 
   3   1  12       34.91       38.14     14.59 o 
  -8   2  12        9.72        0.28     10.05 o 
  -7   2  12       16.06       -0.14      8.73 o 
  -6   2  12       17.43       10.79     10.05 o 
  -5   2  12       18.43       14.55      4.96 o 
  -4   2  12       21.67       16.43      2.19 o 
  -3   2  12        2.78        1.21      1.60 o 
  -2   2  12        0.32       -1.70      1.72 o 
  -1   2  12        0.03        1.29      3.74 o 
   0   2  12        0.16        2.25      3.63 o 
   1   2  12       37.12       22.68     13.28 o 
   2   2  12       19.91        9.24      7.41 o 
  -8   3  12       44.00        0.63     11.59 o 
  -7   3  12       61.58       31.53     26.04 o 
  -6   3  12       52.09       46.98     13.47 o 
  -5   3  12       56.87       68.76     21.85 o 
  -4   3  12       36.10       49.50     13.61 o 
  -3   3  12       34.28       43.70     13.96 o 
  -2   3  12       38.02       45.17     23.46 o 
  -1   3  12       95.01      109.88     18.78 o 
   0   3  12       51.72       65.06     18.22 o 
  -7   4  12       46.67       42.17     23.88 o 
  -6   4  12       58.42       67.09     16.61 o 
  -5   4  12       23.54       42.79     14.87 o 
  -4   4  12        8.60       10.68     12.50 o 
  -3   4  12       19.03       20.66     22.55 o 
  -2   4  12       28.83       25.41     16.06 o 
  -1   4  12       73.18       88.94     20.38 o 
  -5   5  12        2.59       -6.56     20.04 o 
  -4   5  12        2.81        2.79     12.50 o 
   1  -8  13       10.17        5.24     11.17 o 
  -2  -7  13       97.49       87.75     12.69 o 
  -1  -7  13      165.51      183.20     16.10 o 
   0  -7  13       94.47       63.83     49.74 o 
   1  -7  13      117.45      133.16     13.18 o 
   2  -7  13       93.06      104.58     15.85 o 
   3  -7  13       28.78       38.81     13.54 o 
  -4  -6  13        6.16       -3.69     10.66 o 
  -3  -6  13       48.89       24.91     32.11 o 
  -2  -6  13       64.94       33.03     30.58 o 
  -1  -6  13       42.01       14.26     18.71 o 
   0  -6  13       37.28       31.36     10.48 o 
   1  -6  13       25.42       32.39     11.38 o 
   2  -6  13       24.05       22.90     17.80 o 
   3  -6  13       11.40       15.01     11.38 o 
  -5  -5  13       18.68       -0.67      6.66 o 
  -4  -5  13       10.94        1.93     10.40 o 
  -3  -5  13      132.00      127.76     11.62 o 
  -2  -5  13       77.48       71.13      9.88 o 
  -1  -5  13       23.36        9.50     11.90 o 
   0  -5  13       44.56       55.38     11.87 o 
   1  -5  13       50.97       55.50     11.45 o 
   2  -5  13       11.38       17.17      9.98 o 
   4  -5  13       39.76        0.00      6.21 o 
  -6  -4  13        3.20       -0.31      6.84 o 
  -5  -4  13      127.07      114.75     20.13 o 
  -4  -4  13      207.24      229.16     16.89 o 
  -3  -4  13      169.33      163.07     11.17 o 
  -2  -4  13      154.28      161.99     10.88 o 
  -1  -4  13      101.33      105.35      9.61 o 
   0  -4  13       90.28       98.15     11.31 o 
   1  -4  13       87.31       93.27     11.52 o 
   2  -4  13       75.71       80.42     12.15 o 
   4  -4  13       28.15       12.93     14.10 o 
  -6  -3  13       11.53        4.21      6.91 o 
  -5  -3  13        5.51        2.21      4.87 o 
  -4  -3  13        1.74        4.52      5.87 o 
  -3  -3  13        1.48       -1.07      5.52 o 
  -2  -3  13        0.04        3.97      5.23 o 
  -1  -3  13        1.77        0.40      2.77 o 
   0  -3  13        0.00        3.76      4.67 o 
   1  -3  13        2.27        0.86      3.46 o 
   2  -3  13        1.31        0.40      3.39 o 
   3  -3  13        3.54        3.21      4.47 o 
  -7  -2  13       56.63       45.50     30.16 o 
  -6  -2  13      130.79      128.97     13.96 o 
  -5  -2  13       98.93       89.11      7.09 o 
  -4  -2  13       69.50       76.30      9.42 o 
  -3  -2  13       86.90       89.98     11.50 o 
  -2  -2  13      166.17      178.62      7.62 o 
  -1  -2  13      162.03      171.63      7.78 o 
   0  -2  13       76.43       72.32      9.58 o 
   1  -2  13      141.40      139.84      9.61 o 
   2  -2  13       67.96       66.14      9.27 o 
   3  -2  13        7.13        4.32      4.97 o 
  -7  -1  13       38.22        8.98      9.49 o 
  -6  -1  13       78.36       73.96      6.90 o 
  -5  -1  13       73.06       85.07      9.38 o 
  -4  -1  13       14.20       14.37      4.27 o 
  -3  -1  13       16.30       13.28      4.61 o 
  -2  -1  13       77.70       80.39      5.47 o 
  -1  -1  13      107.36      111.76      7.23 o 
   0  -1  13       98.55      107.86      7.36 o 
   1  -1  13       79.71       76.54      7.43 o 
   2  -1  13       19.04        9.25      5.45 o 
   3  -1  13        2.39        0.21      4.12 o 
  -7   0  13        5.50        1.93      4.14 o 
  -6   0  13       10.87        8.49      4.18 o 
  -5   0  13        7.19        7.57      3.50 o 
  -4   0  13       37.72       34.46      5.15 o 
  -3   0  13      111.74      106.85      6.51 o 
  -2   0  13       14.48       14.85      5.02 o 
  -1   0  13       10.88        8.02      4.58 o 
   0   0  13       13.37       13.95      5.48 o 
   1   0  13        1.76        4.00      6.74 o 
   2   0  13        3.05        4.53      4.22 o 
  -7   1  13       63.16       45.12     14.91 o 
  -6   1  13       52.54       34.70     11.00 o 
  -5   1  13       38.81       35.21      4.71 o 
  -4   1  13      118.33      105.29      6.94 o 
  -3   1  13      173.28      173.13      7.65 o 
  -2   1  13      140.01      144.44      5.91 o 
  -1   1  13      107.43      110.28      5.81 o 
   0   1  13       38.09       38.01      8.09 o 
   1   1  13        6.96        2.46      4.80 o 
  -7   2  13        1.05       -0.14      9.35 o 
  -6   2  13        5.01        5.72      9.91 o 
  -5   2  13        0.07       -3.91      9.08 o 
  -4   2  13        5.82        7.61     10.19 o 
  -2   2  13       15.03       17.17     12.50 o 
  -1   2  13       10.49        9.70     12.08 o 
   0   2  13        8.14       11.66     12.98 o 
  -6   3  13       47.04       53.13     14.80 o 
  -5   3  13       58.07       61.99     22.20 o 
  -4   3  13       31.67       41.33     14.38 o 
  -3   3  13       32.85       24.08     14.38 o 
  -2   3  13       24.38       29.95     15.08 o 
  -1   3  13        7.73       -2.02     11.45 o 
  -2  -6  14       41.83       12.74     16.30 o 
  -1  -6  14       29.12       10.92     13.40 o 
   0  -6  14       11.33        8.22     10.90 o 
   1  -6  14        8.73       11.10     10.96 o 
   2  -6  14       28.27       33.58     12.98 o 
  -4  -5  14       69.07        0.63     10.78 o 
  -3  -5  14       57.95        0.49      8.09 o 
  -2  -5  14       39.88        0.53      6.13 o 
  -1  -5  14       37.30        0.98      6.76 o 
   0  -5  14       13.03        0.25      5.28 o 
   1  -5  14       22.59        0.14     10.40 o 
   2  -5  14       12.79        0.00      5.93 o 
  -5  -4  14      239.63      239.02     14.50 o 
  -4  -4  14      166.58      174.15     12.49 o 
  -3  -4  14       98.02      104.97     10.48 o 
  -2  -4  14       88.94       85.58     50.72 o 
  -1  -4  14       34.36        0.53      6.85 o 
   0  -4  14       29.58       -0.73      5.32 o 
   1  -4  14       48.28       -0.14      6.21 o 
   2  -4  14       65.38       70.65     12.78 o 
  -5  -3  14        3.55        0.39      5.76 o 
  -4  -3  14       15.68        0.16      4.75 o 
  -3  -3  14        0.88       -1.06      4.97 o 
  -2  -3  14        0.03       -2.43      5.33 o 
  -1  -3  14        4.14        2.98      3.80 o 
   0  -3  14        2.59        0.21      5.17 o 
   1  -3  14        0.85        0.14      8.45 o 
   2  -3  14        6.91        5.10      8.38 o 
  -6  -2  14      143.25      137.03     10.36 o 
  -5  -2  14       70.10       44.27     29.25 o 
  -4  -2  14       40.71       20.80     17.07 o 
  -3  -2  14       27.31       12.42      6.05 o 
  -2  -2  14       36.40       35.97     12.63 o 
  -1  -2  14       24.22       14.91      4.98 o 
   0  -2  14       61.31       66.04      7.50 o 
   1  -2  14       86.08       84.70      8.08 o 
   2  -2  14       36.46       25.67      6.89 o 
  -6  -1  14       80.45       79.83      7.87 o 
  -5  -1  14       59.25       55.48      6.92 o 
  -4  -1  14       22.20       19.71      4.59 o 
  -3  -1  14        1.05       -0.73      2.93 o 
  -2  -1  14       28.30       24.75      5.65 o 
  -1  -1  14      113.75      117.01      6.75 o 
   0  -1  14       20.75       17.82      5.68 o 
   1  -1  14        4.73        9.63      9.28 o 
  -6   0  14        8.71        5.95      6.95 o 
  -5   0  14        1.64        4.61      3.48 o 
  -4   0  14        8.07       11.23      3.73 o 
  -3   0  14        3.29        3.11      3.26 o 
  -2   0  14        0.63        2.19      4.01 o 
  -1   0  14       10.38       11.51      4.46 o 
   0   0  14        4.68        4.84      5.41 o 
  -5   1  14       11.15       12.22      9.84 o 
  -4   1  14       20.84       16.55     10.12 o 
  -3   1  14      110.82      139.48     24.15 o 
  -2   1  14       76.40       63.39     14.73 o 
  -1   1  14       12.43       14.24     11.94 o 
  -5   2  14        6.80        6.84     16.34 o 
  -4   2  14       28.39       34.35     13.54 o 
  -3   2  14       16.76       15.71     12.50 o 
  -2   2  14       10.30       19.55     20.66 o 
  -3  -4  15       62.97       51.88     34.49 o 
  -2  -4  15       52.52       52.81     31.97 o 
  -1  -4  15       71.81       77.90     50.51 o 
   0  -4  15       59.22       50.46     33.09 o 
  -4  -3  15        0.83       -0.29      4.87 o 
  -3  -3  15        6.24       -0.46      6.49 o 
  -2  -3  15       10.70       -0.56      5.22 o 
  -1  -3  15        4.47       -0.89      5.02 o 
   0  -3  15       14.82       -0.56      4.97 o 
  -4  -2  15       36.49       33.28      7.11 o 
  -3  -2  15       21.69       13.04      7.66 o 
  -2  -2  15       20.07       18.40      4.81 o 
  -1  -2  15       92.49       87.75      8.14 o 
   0  -2  15      140.33      139.34     10.57 o 
  -4  -1  15       18.10       23.28      5.74 o 
  -3  -1  15        7.50        6.75      4.04 o 
  -2  -1  15       76.02       74.06      8.30 o 
  -1  -1  15       80.17       72.19      6.48 o 
  -4   0  15        0.78        9.15      8.52 o 
  -3   0  15        7.37        9.84      9.42 o 
  -2   0  15       74.79       89.36     15.08 o 
                                                 
